# Supplementary material for: Acinetobacter baumannii Repeatedly Evolves a Hypermutator Phenotype in Response to Tigecycline That Effectively Surveys Evolutionary Trajectories to Resistance
Source: PLoS One. 2015 Oct 21;10(10):e0140489. doi: 10.1371/journal.pone.0140489 (PMC4619398; doi:10.1371/journal.pone.0140489)
Supplement: S1 Table — Whole-genome sequencing data were compared to the AB210M ancestral genome and aligned using breseq. There were 2552 mutations in at least one sample that passed our quality control filters (100% frequency in a clonal isolate or the maximum detected frequency was greater than 5%). The table lists every mutation and pertinent information including genome position, contig, contig position, gene, and the frequency of the mutation in a specific sample. (XLSX) [file pone.0140489.s006.xlsx]

## Sheet: Table S1 - Muts in Bioreactor
S1 Table: Mutations from all bioreactor samples			Details of Mutation						Trial 1 Daily Metagenomic Populations																										Trial 1 TGCR Endpoint Isolates										Trial 1 Metagenomic Endpoint Populations			Trial 2 TGCR Endpoint Isolates
Genome Position	Contig	Contig position	Mutation	Annotation	Gene	Description	RAST SubSystem	Total Samples	T1_Day01	T1_Day02	T1_Day03	T1_Day04	T1_Day05	T1_Day06	T1_Day07	T1_Day08	T1_Day09	T1_Day10	T1_Day11	T1_Day12	T1_Day13	T1_Day14	T1_Day15	T1_Day16	T1_Day17	T1_Day18	T1_Day19	T1_Day20	T1_Day21	T1_Day22	T1_Day23	T1_Day24	T1_Day25	T1_Day26	T1_B5	T1_C10	T1_D10	T1_E8	T1_E12	T1_F6	T1_F8	T1_F12	T1_G4	T1_H11	T1_Planktonic Culture	T1_Metal Biofilm	T1_Glass Biofilm	T2_A8	T2_B9
634	AEOXM001	634	G→A	intergenic (+396/‑570)	WM39_00005 → / → WM39_00010	transposase/membrane protein		3																									0.019			1									0.024
1153	AEOXM001	1153	G→A	intergenic (+915/‑51)	WM39_00005 → / → WM39_00010	transposase/membrane protein		4
2147	AEOXM001	2147	(T)7→8	intergenic (+44/+15)	WM39_00010 → / ← WM39_00015	membrane protein/choline transporter		5																																								1
4508	AEOXM001	4508	G→A	I160I (ATC→ATT)	WM39_00020 ←	ion channel	Potassium homeostasis	1																																							0.055
7671	AEOXM001	7671	T→C	H94H (CAT→CAC)	WM39_00035 →	histidine kinase	- none -	1
11507	AEOXM001	11507	C→T	A76V (GCC→GTC)	WM39_00040 →	hypothetical protein	- none -	6																								0.016	0.031		1									1		0.024	0.16
12095	AEOXM001	12095	(T)7→8	coding (647/651 nt)	WM39_00045 ←	LuxR family transcriptional regulator	- none -	20													0.03	0.023	0.031	0.034		0.046	0.128	0.057	0.129	0.161	0.229	0.146	0.223	1	1							1	1	1	0.172	0.168	0.391
13654	AEOXM001	13654	G→A	L179L (TTG→TTA)	WM39_00050 →	NADH‑dependent FMN reductase	Alkanesulfonate assimilation; Alkanesulfonates Utilization	9																	0.033	0.021	0.05	0.063	0.027	0.338	0.09	0.065	0.033
14739	AEOXM001	14739	C→T	A280A (GCC→GCT)	WM39_00055 →	alkanesulfonate monooxygenase	Alkanesulfonate assimilation	9											0.018						0.068	0.017	0.069	0.055		0.404	0.078	0.043	0.038
16879	AEOXM001	16879	G→A	T428I (ACA→ATA)	WM39_00070 ←	acetyl‑CoA synthetase	Pyruvate metabolism II: acetyl-CoA, acetogenesis from pyruvate	2											0.08	0.013
16952	AEOXM001	16952	G→A	R404C (CGC→TGC)	WM39_00070 ←	acetyl‑CoA synthetase	Pyruvate metabolism II: acetyl-CoA, acetogenesis from pyruvate	1																											1
17875	AEOXM001	17875	T→C	E96G (GAA→GGA)	WM39_00070 ←	acetyl‑CoA synthetase	Pyruvate metabolism II: acetyl-CoA, acetogenesis from pyruvate	3										0.021		0.059	0.02
19857	AEOXM001	19857	T→C	I238I (ATT→ATC)	WM39_00080 →	transporter	Potassium homeostasis	1
23221	AEOXM001	23221	T→C	N36S (AAC→AGC)	WM39_00095 ←	NADH:flavin oxidoreductase	- none -	3
25303	AEOXM001	25303	T→C	intergenic (‑513/‑43)	WM39_00105 ← / → WM39_00110	peptide chain release factor 2/membrane protein		8																					0.063	0.072	0.06		0.053	0.207											0.06	0.042	0.058
27645	AEOXM001	27645	(T)7→6	coding (214/1701 nt)	WM39_00115 ←	recombinase RecJ	DNA Repair Base Excision; DNA repair, bacterial RecFOR pathway	10															0.056		0.169	0.123		0.068	0.071	0.044	0.109			0.232						1					0.628
30655	AEOXM001	30655	G→A	G275G (GGC→GGT)	WM39_00130 ←	inosine‑5‑monophosphate dehydrogenase	Purine conversions; Purine salvage cluster	10															0.01	0.017		0.011	0.028	0.023	0.015		0.01		0.053	0.056											0.026
31819	AEOXM001	31819	A→G	P54P (CCT→CCC)	WM39_00135 ←	ferredoxin	Inorganic Sulfur Assimilation; Soluble cytochromes and functionally related electron carriers	1
32194	AEOXM001	32194	C→T	V226I (GTC→ATC)	WM39_00140 ←	beta‑lactamase	- none -	5																			0.032	0.016		0.016	0.04			0.175
33897	AEOXM001	33897	A→G	L267L (TTA→TTG)	WM39_00145 →	ligand‑gated channel protein	- none -	1																											1
34635	AEOXM001	34635	T→C	T513T (ACT→ACC)	WM39_00145 →	ligand‑gated channel protein	- none -	9																	0.049	0.038	0.05	0.055	0.032	0.355	0.091	0.067	0.031
35396	AEOXM001	35396	A→G	S165P (TCT→CCT)	WM39_00150 ←	membrane protein	- none -	2
37245	AEOXM001	37245	G→A	G431G (GGC→GGT)	WM39_00160 ←	dihydrolipoamide acetyltransferase	5-FCL-like protein; Dehydrogenase complexes; Pyruvate metabolism II: acetyl-CoA, acetogenesis from pyruvate	6																								0.016	0.022		1									1		0.034	0.158
38876	AEOXM001	38876	T→C	V794V (GTA→GTG)	aceE ←	pyruvate dehydrogenase	5-FCL-like protein; Dehydrogenase complexes; Methionine Degradation; Pyruvate metabolism II: acetyl-CoA, acetogenesis from pyruvate	1
39158	AEOXM001	39158	G→A	G700G (GGC→GGT)	aceE ←	pyruvate dehydrogenase	5-FCL-like protein; Dehydrogenase complexes; Methionine Degradation; Pyruvate metabolism II: acetyl-CoA, acetogenesis from pyruvate	2																																								1
41341	AEOXM001	41341	Δ3 bp	intergenic (‑84/+165)	aceE ← / ← WM39_00170	pyruvate dehydrogenase/peptidase M23		1						0.094
41348	AEOXM001	41341	(G)8→7	intergenic (‑84/+165)	aceE ← / ← WM39_00170	pyruvate dehydrogenase/peptidase M23		9						Δ		0.02							0.018						0.017			0.012	0.032	0.024											0.022	0.011
42239	AEOXM001	42239	G→A	intergenic (‑39/‑69)	WM39_00170 ← / → WM39_00175	peptidase M23/hypothetical protein		1
42648	AEOXM001	42648	(C)6→7	coding (341/441 nt)	WM39_00175 →	hypothetical protein	- none -	11																0.021	0.069	0.078	0.044	0.088		0.066	0.045		0.023	0.039													0.043
44319	AEOXM001	44319	+CAC	coding (716/1176 nt)	WM39_00185 ←	cell division protein FtsZ	Bacterial Cell Division; Bacterial Cytoskeleton; cell division cluster containing FtsQ; cell division core of larger cluster	1																			0.181
45693	AEOXM001	45693	G→A	R257C (CGT→TGT)	WM39_00190 ←	cell division protein FtsA	Bacterial Cell Division; Bacterial Cytoskeleton; cell division cluster containing FtsQ; cell division core of larger cluster	1																																				1
47278	AEOXM001	47278	G→A	G33G (GGC→GGT)	WM39_00195 ←	cell division protein FtsQ	Bacterial Cell Division; Bacterial Cytoskeleton; cell division cluster containing FtsQ; cell division core of larger cluster	1																																				1
47387	AEOXM001	47387	T→C	T307A (ACG→GCG)	WM39_00200 ←	D‑alanine‑‑D‑alanine ligase	Peptidoglycan Biosynthesis; Peptidoglycan biosynthesis--gjo; cell division cluster containing FtsQ	7													0.02						0.017		0.077	0.044	0.017			0.015											0.013
48675	AEOXM001	48675	+ACG	coding (1117/1449 nt)	murC ←	UDP‑N‑acetylmuramate‑‑alanine ligase	Peptidoglycan Biosynthesis; Peptidoglycan biosynthesis--gjo; cell division cluster containing FtsQ	1																					0.066
54909	AEOXM001	54909	T→C	intergenic (+35/+15)	WM39_00225 → / ← pyrE	ligand‑gated channel protein/orotate phosphoribosyltransferase		1
60895	AEOXM001	60895	G→A	Q354* (CAG→TAG)	WM39_00260 ←	thiol:disulfide interchange protein	Biogenesis of c-type cytochromes; Periplasmic disulfide interchange	1																											1
64213	AEOXM001	64213	G→A	L48L (CTG→CTA)	WM39_00280 →	allantoinase	Ureide pathway	5																									0.03		1									1		0.017	0.169
64760	AEOXM001	64760	G→A	E231K (GAA→AAA)	WM39_00280 →	allantoinase	Ureide pathway	2
66038	AEOXM001	66038	C→T	S19F (TCC→TTC)	WM39_00295 →	uracil permease	- none -	4
81586	AEOXM001	81586	T→C	S344G (AGT→GGT)	WM39_00355 ←	VGR	Type VI secretion systems	1
82742	AEOXM001	82742	(A)7→6	intergenic (‑127/+39)	WM39_00355 ← / ← WM39_00360	VGR/dihydrolipoamide acetyltransferase		1																															1
83810	AEOXM001	83810	G→A	A360V (GCA→GTA)	WM39_00365 ←	glutamate‑‑cysteine ligase	Glutathione: Biosynthesis and gamma-glutamyl cycle	1																																								1
88832	AEOXM001	88832	A→G	M1M (ATG→GTG)	WM39_00390 →	multidrug transporter MATE	Multidrug Resistance Efflux Pumps; Riboflavin, FMN and FAD metabolism in plants	1																																				1
89918	AEOXM001	89918	C→T	Q363* (CAA→TAA)	WM39_00390 →	multidrug transporter MATE	Multidrug Resistance Efflux Pumps; Riboflavin, FMN and FAD metabolism in plants	3																					0.038		0.033			0.166
92427	AEOXM001	92427	G→A	R72Q (CGA→CAA)	WM39_00405 →	chemotaxis protein CheY	High affinity phosphate transporter and control of PHO regulon; PhoR-PhoB two-component regulatory system; Phosphate metabolism	1
95848	AEOXM001	95848	Δ4 bp	coding (54‑57/759 nt)	WM39_00420 →	ABC transporter substrate‑binding protein	- none -	1																							0.057
103720	AEOXM001	103720	(T)9→8	intergenic (‑116/+294)	WM39_00460 ← / ← WM39_00465	hypothetical protein/phosphoserine phosphatase		30								0.023	0.024	0.025				0.023		0.03		0.152	0.092	0.127	0.102	0.138	0.076	0.061	0.025	0.031				1	1		1				0.032		0.07
104551	AEOXM001	104551	C→T	A229A (GCG→GCA)	WM39_00465 ←	phosphoserine phosphatase	Glycine and Serine Utilization; Serine Biosynthesis; Serine Biosynthesis	11															0.122	0.287	0.169	0.145	0.393	0.069	0.063		0.155			0.234						1					0.646
105515	AEOXM001	105515	C→T	A67A (GCC→GCT)	WM39_00470 →	hypothetical protein	- none -	9
107908	AEOXM001	107908	T→C	S355S (TCT→TCC)	WM39_00475 →	3,4‑dihydroxy‑2‑butanone 4‑phosphate synthase	Molybdenum cofactor biosynthesis; Riboflavin, FMN and FAD metabolism; Riboflavin, FMN and FAD metabolism in plants; Riboflavin synthesis cluster; riboflavin to FAD	1
114495	AEOXM001	114495	G→A	D204D (GAC→GAT)	WM39_00515 ←	haloacid dehalogenase	2-phosphoglycolate salvage; Glycolate, glyoxylate interconversions	8																							0.011	0.017	0.012	0.014	1									1		0.012	0.144
116242	AEOXM001	116242	G→A	T264M (ACG→ATG)	WM39_00520 ←	hypothetical protein	- none -	5																																								1
118613	AEOXM001	118613	G→A	A270A (GCC→GCT)	WM39_00530 ←	imidazolonepropionase	Histidine Degradation	9																							0.008	0.012	0.014	0.012	1									1	0.008	0.022	0.135
118729	AEOXM001	118729	G→A	P232S (CCC→TCC)	WM39_00530 ←	imidazolonepropionase	Histidine Degradation	2													0.018	0.101
121410	AEOXM001	121410	Δ3 bp	coding (1078‑1080/1539 nt)	WM39_00540 ←	histidine ammonia‑lyase	Histidine Degradation	1																			0.093
121872	AEOXM001	121872	G→A	R206R (CGC→CGT)	WM39_00540 ←	histidine ammonia‑lyase	Histidine Degradation	5
125065	AEOXM001	125065	T→C	R6G (AGG→GGG)	WM39_00550 ←	hypothetical protein	Histidine Degradation	1
126083	AEOXM001	126083	(T)6→5	intergenic (‑254/‑99)	WM39_00555 ← / → WM39_00560	GntR family transcriptional regulator/acyltransferase		1
130425	AEOXM001	130425	T→C	S183G (AGT→GGT)	WM39_00575 ←	aromatic amino acid transporter	Aromatic amino acid degradation	1																																				1
131741	AEOXM001	131741	G→A	A138T (GCA→ACA)	WM39_00580 →	fumarylacetoacetase	Salicylate and gentisate catabolism	1
132454	AEOXM001	132454	G→A	K375K (AAG→AAA)	WM39_00580 →	fumarylacetoacetase	Salicylate and gentisate catabolism	4																				0.011	0.028		0.032			0.152
133146	AEOXM001	133146	T→C	F175L (TTC→CTC)	WM39_00585 →	maleylacetoacetate isomerase	Gentisate degradation; Glutathione: Non-redox reactions; Salicylate and gentisate catabolism	1
134142	AEOXM001	134142	(G)7→8	coding (21/780 nt)	WM39_00595 →	IclR family transcriptional regulator	- none -	10															0.018				0.023	0.04		0.015	0.03		0.016												0.011		0.164
134143	AEOXM001	134143	(G)7→6	coding (22/780 nt)	WM39_00595 →	IclR family transcriptional regulator	- none -	8																								0.013	0.024	0.011	1									1		0.027	0.16
134346	AEOXM001	134346	T→C	R75R (CGT→CGC)	WM39_00595 →	IclR family transcriptional regulator	- none -	4																									0.039	0.016		1									0.012
136248	AEOXM001	136248	G→A	intergenic (‑226/‑297)	WM39_00600 ← / → WM39_00605	4‑hydroxyphenylpyruvate dioxygenase/hypothetical protein		3												0.053	0.104	0.056
137747	AEOXM001	137747	G→A	Y211Y (TAC→TAT)	WM39_00610 ←	multidrug transporter MatE	- none -	1
137842	AEOXM001	137842	G→A	P180S (CCG→TCG)	WM39_00610 ←	multidrug transporter MatE	- none -	1																																								1
142051	AEOXM001	142051	(T)8→7	intergenic (+15/‑23)	WM39_00630 → / → WM39_00635	lipoprotein‑34 precursor (NlpB)/phosphoribosylaminoimidazole‑succinocarboxamide synthase		16																0.021	0.043	0.048	0.049	0.061	0.056	0.024	0.092	0.013	0.106	0.106								1	1		0.121	0.036	0.129
142572	AEOXM001	142572	G→A	A167T (GCT→ACT)	WM39_00635 →	phosphoribosylaminoimidazole‑succinocarboxamide synthase	De Novo Purine Biosynthesis	6																							0.06	0.381	0.398	0.166						1					0.613
146088	AEOXM001	146088	T→C	E262G (GAG→GGG)	WM39_00655 ←	glucose dehydrogenase	- none -	1																	0.075
148041	AEOXM001	148041	G→A	A26T (GCT→ACT)	WM39_00670 →	dienelactone hydrolase	- none -	1																																		1
151170	AEOXM001	151170	G→A	G51S (GGC→AGC)	WM39_00690 →	hypothetical protein	- none -	5																				0.019	0.03	0.021	0.036			0.152
152262	AEOXM001	152262	G→A	G123D (GGT→GAT)	WM39_00700 →	alcohol dehydrogenase	5-FCL-like protein; Butanol Biosynthesis; Fermentations: Mixed acid; Glycerolipid and Glycerophospholipid Metabolism in Bacteria	6																							0.069	0.383	0.385	0.191						1					0.627
152569	AEOXM001	152569	G→A	A225A (GCG→GCA)	WM39_00700 →	alcohol dehydrogenase	5-FCL-like protein; Butanol Biosynthesis; Fermentations: Mixed acid; Glycerolipid and Glycerophospholipid Metabolism in Bacteria	6																							0.054	0.39	0.344	0.174						1					0.652
154095	AEOXM001	154095	G→A	P86S (CCT→TCT)	WM39_00705 ←	GntR family transcriptional regulator	CBSS-216591.1.peg.168; Glutamine, Glutamate, Aspartate and Asparagine Biosynthesis; Threonine and Homoserine Biosynthesis	3												0.011	0.083	0.131
155150	AEOXM001	155150	T→C	E184E (GAA→GAG)	WM39_00715 ←	LysR family transcriptional regulator	LysR-family proteins in Escherichia coli	14															0.089	0.248	0.198	0.145	0.4	0.109	0.079	0.032	0.166	0.456	0.469	0.238						1					0.651
156592	AEOXM001	156592	T→C	V257V (GTT→GTC)	dkgB →	2,5‑diketo‑D‑gluconic acid reductase	D-gluconate and ketogluconates metabolism	10																0.012		0.029		0.028	0.055	0.077	0.047	0.013	0.016	0.019													0.013
162525	AEOXM001	162525	T→C	V790V (GTA→GTG)	WM39_00755 ←	multidrug transporter AcrB	- none -	9																							0.013	0.007	0.035	0.02	1									1	0.009	0.026	0.203
163266	AEOXM001	163266	G→A	V543V (GTC→GTT)	WM39_00755 ←	multidrug transporter AcrB	- none -	5																									0.024		1									1		0.028	0.156
164158	AEOXM001	164158	(T)7→8	coding (737/3135 nt)	WM39_00755 ←	multidrug transporter AcrB	- none -	11																		0.047	0.022	0.063	0.039	0.029	0.048	0.016	0.019	0.021					1								0.036
166785	AEOXM001	166785	G→A	intergenic (+15/‑156)	WM39_00765 → / → WM39_00770	TetR family transcriptional regulator/phosphoenolpyruvate carboxylase	- none -	1
170400	AEOXM001	170400	G→A	A159T (GCC→ACC)	WM39_00775 →	uracil transporter	De Novo Pyrimidine Synthesis	3
172185	AEOXM001	172185	T→C	R295R (CGT→CGC)	WM39_00780 →	transcriptional regulator	LysR-family proteins in Escherichia coli; LysR-family proteins in Salmonella enterica Typhimurium; Oxidative stress; Thioredoxin-disulfide reductase	4										0.044	0.3	0.067	0.018
179356	AEOXM001	179356	C→T	G459S (GGC→AGC)	WM39_00815 ←	SNF family Na+‑dependent transporter	- none -	5																																								1
180633	AEOXM001	180633	T→C	Y33C (TAC→TGC)	WM39_00815 ←	SNF family Na+‑dependent transporter	- none -	1																																				1
182725	AEOXM001	182725	(C)5→6	intergenic (‑14/+127)	WM39_00825 ← / ← WM39_00830	glutathione S‑transferase/5S ribosomal RNA		1
183389	AEOXM002	378	(A)8→7	intergenic (‑289/+101)	WM39_00835 ← / ← WM39_00840	16S ribosomal RNA/peptidylprolyl isomerase		4																											1							1	1	1
184344	AEOXM002	1333	A→G	H306H (CAT→CAC)	WM39_00845 ←	esterase	- none -	6																						0.06	0.065	0.027	0.018	0.056												0.024
185927	AEOXM002	2916	G→A	intergenic (+129/+47)	WM39_00850 → / ← WM39_00855	signal peptide protein/hypothetical protein		1																																				1
186924	AEOXM002	3913	(C)6→7	coding (540/867 nt)	WM39_00860 ←	signal peptide protein	PA0057 cluster	2																0.013
187157	AEOXM002	4146	G→A	P103S (CCG→TCG)	WM39_00860 ←	signal peptide protein	PA0057 cluster	6																									0.023	0.012	1									1		0.021	0.167
188957	AEOXM002	5946	G→A	T110T (ACG→ACA)	WM39_00870 →	molecular chaperone GrpE	GroEL GroES; Heat shock dnaK gene cluster extended; Protein chaperones	1																													1
190128	AEOXM002	7117	G→A	A265T (GCT→ACT)	dnaK →	molecular chaperone DnaK	GroEL GroES; Heat shock dnaK gene cluster extended; Protein chaperones	3																											1									1			0.027
191497	AEOXM002	8486	(T)7→6	intergenic (+221/‑110)	dnaK → / → WM39_00880	molecular chaperone DnaK/peptidase		28						0.172	0.28	0.231	0.229	0.261		0.47	0.276	0.288	0.5	0.539	0.407	0.556	0.42	0.65	0.704	0.542	0.577	0.469	0.32	0.692	1				1			1	1	1	0.307	0.324	0.683
191756	AEOXM002	8745	G→A	T50T (ACG→ACA)	WM39_00880 →	peptidase	- none -	4																							0.01				1									1			0.12
192697	AEOXM002	9686	(C)6→7	intergenic (+173/‑14)	WM39_00880 → / → WM39_00885	peptidase/dual‑action HEIGH metallo‑peptidase		4
193416	AEOXM002	10405	G→A	G236S (GGT→AGT)	WM39_00885 →	dual‑action HEIGH metallo‑peptidase	- none -	1
193604	AEOXM002	10593	T→C	A298A (GCT→GCC)	WM39_00885 →	dual‑action HEIGH metallo‑peptidase	- none -	5																																								1
194627	AEOXM002	11616	(T)6→7	coding (820/1293 nt)	WM39_00895 ←	lytic transglycosylase	Murein Hydrolases; Peptidoglycan Biosynthesis	1																																		1
195211	AEOXM002	12200	G→A	P79L (CCA→CTA)	WM39_00895 ←	lytic transglycosylase	Murein Hydrolases; Peptidoglycan Biosynthesis	1
196029	AEOXM002	13018	Δ1 bp	intergenic (‑583/+46)	WM39_00895 ← / ← WM39_00900	lytic transglycosylase/phosphoribosylaminoimidazole carboxylase		2																							0.069
198365	AEOXM002	15354	G→A	intergenic (‑98/‑141)	WM39_00910 ← / → WM39_00915	membrane protein/UDP‑N‑acetylmuramate:L‑alanyl‑gamma‑D‑glutamyl‑ meso‑diaminopimelate ligase		10																				0.027	0.082	0.11	0.192	0.097	0.151	0.426											0.089	0.082	0.102
199699	AEOXM002	16688	T→C	D398D (GAT→GAC)	WM39_00915 →	UDP‑N‑acetylmuramate:L‑alanyl‑gamma‑D‑glutamyl‑ meso‑diaminopimelate ligase	Peptidoglycan biosynthesis--gjo; Recycling of Peptidoglycan Amino Acids	5
206262	AEOXM002	23251	G→A	W343* (TGG→TGA)	WM39_00945 →	Rieske (2Fe‑2S) protein	- none -	1
210091	AEOXM002	27080	T→C	T190A (ACT→GCT)	WM39_00975 ←	cobalt transporter	Cobalt-zinc-cadmium resistance	19										0.052	0.04	0.029	0.05	0.026	0.103	0.023		0.079	0.033	0.064	0.034	0.03	0.069	0.051	0.097	0.043		1	1									0.059
210167	AEOXM002	27156	+TGATGG	coding (492/975 nt)	WM39_00975 ←	cobalt transporter	Cobalt-zinc-cadmium resistance	1
210168	AEOXM002	27157	Δ6 bp	coding (486‑491/975 nt)	WM39_00975 ←	cobalt transporter	Cobalt-zinc-cadmium resistance	8					0.553	0.555		0.499	0.453							0.431			0.432					0.462
210788	AEOXM002	27777	G→A	E25K (GAA→AAA)	WM39_00980 →	transcriptional repressor RcnR to maintain nickel and cobalt homeostasis	- none -	6																							0.052	0.344	0.361	0.161						1					0.602
211330	AEOXM002	28319	G→A	R351C (CGT→TGT)	trmE ←	tRNA modification GTPase TrmE	Cell Division Subsystem including YidCD; RNA modification and chromosome partitioning cluster; RNA modification cluster; Universal GTPases; mnm5U34 biosynthesis bacteria; tRNA modification Bacteria	5																									0.022		1									1		0.02	0.115
211886	AEOXM002	28875	A→G	H165H (CAT→CAC)	trmE ←	tRNA modification GTPase TrmE	Cell Division Subsystem including YidCD; RNA modification and chromosome partitioning cluster; RNA modification cluster; Universal GTPases; mnm5U34 biosynthesis bacteria; tRNA modification Bacteria	3																					0.023		0.029			0.116
212129	AEOXM002	29118	G→A	G84G (GGC→GGT)	trmE ←	tRNA modification GTPase TrmE	Cell Division Subsystem including YidCD; RNA modification and chromosome partitioning cluster; RNA modification cluster; Universal GTPases; mnm5U34 biosynthesis bacteria; tRNA modification Bacteria	1																																				1
214692	AEOXM002	31681	A→T	M90K (ATG→AAG)	WM39_01000 ←	ribonuclease P	Cell Division Subsystem including YidCD; RNA modification cluster; tRNA processing	5
214738	AEOXM002	31727	G→A	R75C (CGT→TGT)	WM39_01000 ←	ribonuclease P	Cell Division Subsystem including YidCD; RNA modification cluster; tRNA processing	7
214930	AEOXM002	31919	G→A	R11C (CGT→TGT)	WM39_01000 ←	ribonuclease P	Cell Division Subsystem including YidCD; RNA modification cluster; tRNA processing	1																											1
216528	AEOXM002	33517	C→T	L245L (CTC→CTT)	WM39_01010 →	chromosomal replication initiation protein	Cell Division Subsystem including YidCD; DNA replication cluster 1	7																								0.012	0.015		1									1	0.011	0.014	0.175
217330	AEOXM002	34319	A→G	L14L (TTA→TTG)	WM39_01015 →	DNA polymerase III subunit beta	Cell Division Subsystem including YidCD; DNA replication cluster 1	7															0.013	0.048	0.043	0.034	0.141	0.019	0.023
217564	AEOXM002	34553	A→G	L92L (TTA→TTG)	WM39_01015 →	DNA polymerase III subunit beta	Cell Division Subsystem including YidCD; DNA replication cluster 1	5																0.011					0.019				0.014	0.027													0.125
224367	AEOXM003	1018	C→T	R487H (CGT→CAT)	WM39_01045 ←	ABC transporter ATP‑binding protein	Glutathione-regulated potassium-efflux system and associated functions; Potassium homeostasis	1																	0.079
225088	AEOXM003	1739	+TTG	coding (739/1932 nt)	WM39_01045 ←	ABC transporter ATP‑binding protein	Glutathione-regulated potassium-efflux system and associated functions; Potassium homeostasis	1																							0.149
225089	AEOXM003	1740	Δ3 bp	coding (736‑738/1932 nt)	WM39_01045 ←	ABC transporter ATP‑binding protein	Glutathione-regulated potassium-efflux system and associated functions; Potassium homeostasis	5			0.111	0.119												0.126									0.118														0.064
225546	AEOXM003	2197	A→G	I94T (ATT→ACT)	WM39_01045 ←	ABC transporter ATP‑binding protein	Glutathione-regulated potassium-efflux system and associated functions; Potassium homeostasis	8																			0.013	0.022	0.015		0.012	0.012	0.031	0.023													0.183
225852	AEOXM003	2503	A→G	intergenic (‑26/‑231)	WM39_01045 ← / → WM39_01050	ABC transporter ATP‑binding protein/RND transporter		18							0.02	0.173		0.188	0.285			0.214	0.098		0.201	0.067	0.332	0.093	0.116	0.054	0.116	0.379	0.414	0.214						1					0.617
227015	AEOXM003	3666	G→A	M311I (ATG→ATA)	WM39_01050 →	RND transporter	- none -	3																					0.044		0.032			0.188
229593	AEOXM003	6244	C→T	R301C (CGC→TGC)	WM39_01060 →	AdeT	- none -	3																									0.014													0.01	0.061
231722	AEOXM003	8373	C→T	R198H (CGC→CAC)	WM39_01075 ←	anhydro‑N‑acetylmuramic acid kinase	Recycling of Peptidoglycan Amino Sugars	6																							0.064	0.359	0.327	0.162						1					0.637
233047	AEOXM003	9698	A→G	V218V (GTA→GTG)	WM39_01080 →	tyrosyl‑tRNA synthetase	tRNA aminoacylation, Tyr	1																											1
238542	AEOXM004	4231	T→C	L332L (TTA→TTG)	ileS ←	isoleucine‑‑tRNA ligase	tRNA aminoacylation, Ile	5
240216	AEOXM004	5905	C→T	G129S (GGC→AGC)	WM39_01115 ←	riboflavin kinase	Riboflavin, FMN and FAD metabolism; Riboflavin, FMN and FAD metabolism; Riboflavin, FMN and FAD metabolism in plants; Riboflavin, FMN and FAD metabolism in plants; riboflavin to FAD; riboflavin to FAD	6																																									1
240933	AEOXM004	6622	C→T	A42V (GCC→GTC)	WM39_01120 →	C4‑dicarboxylate ABC transporter	- none -	1
241150	AEOXM004	6839	C→T	Y114Y (TAC→TAT)	WM39_01120 →	C4‑dicarboxylate ABC transporter	- none -	7																									0.062	0.039								1	1		0.092	0.035	0.024
242587	AEOXM004	8276	(A)7→8	coding (565/567 nt)	WM39_01125 →	5'‑nucleosidase	Adenosyl nucleosidases; Adenosyl nucleosidases; Methionine Biosynthesis; Methionine Degradation; Polyamine Metabolism	12															0.07	0.247	0.184	0.136		0.058	0.059	0.018	0.091		0.371	0.197						1					1
244439	AEOXM004	10128	+A	coding (678/798 nt)	WM39_01140 ←	ABC transporter permease	Alkanesulfonate assimilation; Alkanesulfonates Utilization	10												0.017						0.037		0.02	0.044	0.082	0.024	0.021		0.016											0.006		0.011
246386	AEOXM004	12075	C→T	D305N (GAC→AAC)	WM39_01150 ←	sulfonate ABC transporter substrate‑binding protein	Alkanesulfonate assimilation; Alkanesulfonates Utilization	7																								0.012	0.023	0.01	1									1		0.012	0.153
247150	AEOXM004	12839	+T	coding (149/984 nt)	WM39_01150 ←	sulfonate ABC transporter substrate‑binding protein	Alkanesulfonate assimilation; Alkanesulfonates Utilization	2											0.157	0.023
248613	AEOXM004	14302	T→C	intergenic (‑275/+59)	WM39_01155 ← / ← WM39_01160	ABC transporter substrate‑binding protein/N‑acetylglutamate synthase		1
250015	AEOXM004	15704	A→G	S5P (TCT→CCT)	WM39_01160 ←	N‑acetylglutamate synthase		6																						0.06	0.04	0.019	0.031	0.077													0.016
253326	AEOXM004	19015	G→A	A73V (GCA→GTA)	WM39_01185 ←	3‑demethylubiquinone‑9 3‑methyltransferase	Ubiquinone Biosynthesis; Ubiquinone Biosynthesis - gjo	5
254165	AEOXM004	19854	A→G	Y148C (TAC→TGC)	WM39_01190 →	DSBA oxidoreductase	Biogenesis of c-type cytochromes; Periplasmic disulfide interchange	3																		0.016	0.054				0.027
255221	AEOXM004	20910	A→G	I207I (ATT→ATC)	WM39_01200 ←	TetR family transcriptional regulator	- none -	2
258372	AEOXM004	24061	A→G	M1M (ATG→GTG)	rph →	ribonuclease PH	Heat shock dnaK gene cluster extended; tRNA processing	6
259354	AEOXM004	25043	Δ3 bp	intergenic (+266/‑23)	rph → / → WM39_01220	ribonuclease PH/phospholipase C		1																									0.168
265294	AEOXM004	30983	C→T	C490C (TGC→TGT)	WM39_01240 →	membrane protein	Peptidoglycan lipid II flippase	5																									0.017		1									1		0.019	0.167
265691	AEOXM004	31380	T→C	T139T (ACA→ACG)	WM39_01245 ←	peptidylprolyl isomerase	- none -	1
266118	AEOXM004	31807	Δ1 bp	intergenic (‑11/+41)	WM39_01245 ← / ← WM39_01250	peptidylprolyl isomerase/peptidylprolyl isomerase		12						0.011		0.015	0.013	0.015					0.01								0.009	0.012	0.019	0.017											0.012	0.02	0.062
266422	AEOXM004	32111	C→T	A154T (GCT→ACT)	WM39_01250 ←	peptidylprolyl isomerase	Peptidyl-prolyl cis-trans isomerase; Potassium homeostasis	1																															1
267198	AEOXM004	32887	A→G	V687V (GTT→GTC)	WM39_01255 ←	tyrosine protein kinase	Capsular Polysaccharides Biosynthesis and Assembly	7													0.038	0.046	0.034	0.024	0.061	0.024	0.011
267601	AEOXM004	33290	Δ19,643 bp		[WM39_01255]–[WM39_01345]	19 genes		1
267617	AEOXM004	33306	A→G	S548P (TCG→CCG)	WM39_01255 ←	tyrosine protein kinase	Capsular Polysaccharides Biosynthesis and Assembly	2
267635	AEOXM004	33324	A→G	S542P (TCT→CCT)	WM39_01255 ←	tyrosine protein kinase	Capsular Polysaccharides Biosynthesis and Assembly	21									0.04	0.027	0.103	0.051	0.084	0.105	0.146	0.268	0.294	0.165	0.395	0.11	0.151	0.07	0.159	0.418	0.434	0.249						1					1
267637	AEOXM004	33326	G→A	P541L (CCC→CTC)	WM39_01255 ←	tyrosine protein kinase	Capsular Polysaccharides Biosynthesis and Assembly	5
267640	AEOXM004	33329	C→T	G540D (GGC→GAC)	WM39_01255 ←	tyrosine protein kinase	Capsular Polysaccharides Biosynthesis and Assembly	20										0.061	0.031	0.015	0.032	0.027	0.02		0.06	0.045	0.075	0.072	0.059	0.374	0.104	0.056	0.031															1
267761	AEOXM004	33450	Δ3 bp	coding (1496‑1498/2187 nt)	WM39_01255 ←	tyrosine protein kinase	Capsular Polysaccharides Biosynthesis and Assembly	1																																					0.143
269200	AEOXM004	34889	+A	coding (59/2187 nt)	WM39_01255 ←	tyrosine protein kinase	Capsular Polysaccharides Biosynthesis and Assembly	10													0.006		0.014	0.011			0.022	0.034	0.029	0.022	0.05	0.008		0.135
269741	AEOXM004	35430	A→G	A357A (GCT→GCC)	WM39_01265 ←	membrane protein	Capsular Polysaccharides Biosynthesis and Assembly	1
271491	AEOXM004	37180	+A	coding (326/1275 nt)	WM39_01270 →	Vi polysaccharide biosynthesis protein VipA/TviB	- none -	9															0.009	0.007				0.006					0.006	0.016													0.067
271668	AEOXM004	37357	(A)5→6	coding (503/1275 nt)	WM39_01270 →	Vi polysaccharide biosynthesis protein VipA/TviB	- none -	24					0.017	0.111	0.081	0.108	0.05	0.023	0.007	0.015	0.026	0.008	0.036	0.032		0.021	0.023	0.063	0.025	0.015	0.018	0.016	0.019	0.013				1			1					0.029
271901	AEOXM004	37590	T→C	W246R (TGG→CGG)	WM39_01270 →	Vi polysaccharide biosynthesis protein VipA/TviB	- none -	1
271933	AEOXM004	37622	(G)6→8	coding (768/1275 nt)	WM39_01270 →	Vi polysaccharide biosynthesis protein VipA/TviB	- none -	18										0.04	0.018	0.101	0.055	0.082	0.093		0.215	0.021		0.198			0.156	0.073	0.031	0.083											0.012	0.022	0.105
271933	AEOXM004	37622	(G)6→9	coding (768/1275 nt)	WM39_01270 →	Vi polysaccharide biosynthesis protein VipA/TviB	- none -	6																0.153		0.293	0.207		0.334	0.257
271933	AEOXM004	37622	(G)6→7	coding (768/1275 nt)	WM39_01270 →	Vi polysaccharide biosynthesis protein VipA/TviB	- none -	40					0.019	0.289	0.385	0.31	0.261	0.243	0.106	0.49	0.233	0.209	0.431	0.333	0.466	0.334	0.222	0.523	0.335	0.324	0.479	0.39	0.241	0.599	1									1	0.222	0.316	0.66
271934	AEOXM004	37623	(G)6→5	coding (769/1275 nt)	WM39_01270 →	Vi polysaccharide biosynthesis protein VipA/TviB	- none -	7																								0.005															0.037
272201	AEOXM004	37890	Δ6 bp	coding (1036‑1041/1275 nt)	WM39_01270 →	Vi polysaccharide biosynthesis protein VipA/TviB	- none -	1																																							0.134
272304	AEOXM004	37993	C→T	A380V (GCG→GTG)	WM39_01270 →	Vi polysaccharide biosynthesis protein VipA/TviB	- none -	5																																								1
272487	AEOXM004	38176	A→G	R12G (AGA→GGA)	WM39_01275 →	UDP‑N‑acetylglucosamine 4,6‑dehydratase	N-linked Glycosylation in Bacteria	6																									0.029	0.02	1									1		0.015	0.13
274310	AEOXM004	39999	Δ3 bp	coding (661‑663/1149 nt)	WM39_01280 →	aminotransferase DegT	N-linked Glycosylation in Bacteria	2			0.093		0.107
278597	AEOXM004	44286	A→G	Q313Q (CAA→CAG)	WM39_01300 →	alcohol dehydrogenase	Capsular Polysaccharides Biosynthesis and Assembly	1
279708	AEOXM004	45397	C→T	G95G (GGC→GGT)	WM39_01310 →	Lsg locus protein 1	- none -	1																																				1
281664	AEOXM004	47353	+T	coding (93/1062 nt)	WM39_01320 →	hypothetical protein	- none -	1				0.308
282054	AEOXM004	47743	+T	coding (483/1062 nt)	WM39_01320 →	hypothetical protein	- none -	1
282170	AEOXM004	47859	C→T	S200L (TCG→TTG)	WM39_01320 →	hypothetical protein	- none -	1					0.065
282392	AEOXM004	48081	C→T	S274L (TCA→TTA)	WM39_01320 →	hypothetical protein	- none -	20				0.078	0.21	0.147	0.192	0.135	0.149	0.167	0.152	0.071	0.149		0.162	0.19						0.074	0.185	0.108	0.139			1	1									0.437	0.173
282816	AEOXM004	48505	C→T	N54N (AAC→AAT)	WM39_01325 →	glycosyl transferase	- none -	5
283043	AEOXM004	48732	+TATTAA	coding (389/1077 nt)	WM39_01325 →	glycosyl transferase	- none -	3
283120	AEOXM004	48809	(A)8→7	coding (466/1077 nt)	WM39_01325 →	glycosyl transferase	- none -	38						0.281	0.378	0.389	0.265	0.244	0.111	0.544	0.288	0.245	0.498	0.431	0.516	0.612	0.39	0.616	0.553	0.502	0.553	0.38	0.304	0.571	1				1			1	1	1	0.217	0.301	0.657
283127	AEOXM004	48816	(A)8→9	coding (473/1077 nt)	WM39_01325 →	glycosyl transferase	- none -	2																											Δ				Δ			Δ	Δ	Δ
283593	AEOXM004	49282	T→C	S313S (TCT→TCC)	WM39_01325 →	glycosyl transferase	- none -	1
284474	AEOXM004	50163	A→G	Q248Q (CAA→CAG)	WM39_01330 →	glycosyl transferase	- none -	1
285023	AEOXM004	50712	A→G	intergenic (+234/‑147)	WM39_01330 → / → WM39_01335	glycosyl transferase/UDP‑galactose phosphate transferase		2																						0.06	0.036
285381	AEOXM004	51070	A→G	D71G (GAC→GGC)	WM39_01335 →	UDP‑galactose phosphate transferase	N-linked Glycosylation in Bacteria	5
285443	AEOXM004	51132	C→T	Q92* (CAG→TAG)	WM39_01335 →	UDP‑galactose phosphate transferase	N-linked Glycosylation in Bacteria	6
285564	AEOXM004	51253	C→T	T132M (ACG→ATG)	WM39_01335 →	UDP‑galactose phosphate transferase	N-linked Glycosylation in Bacteria	27					0.02	0.12	0.095	0.084	0.037	0.038	0.008	0.01	0.031	0.018	0.038	0.043	0.036	0.02	0.019	0.047	0.032	0.019	0.021	0.023	0.025	0.013				1			1				0.009	0.041	0.016
286120	AEOXM004	51809	A→G	R102R (AGA→AGG)	WM39_01340 →	nucleotidyl transferase	- none -	12													0.012	0.007	0.013		0.049	0.038	0.074	0.059	0.027	0.342	0.103	0.055	0.025
286304	AEOXM004	51993	C→T	P164S (CCA→TCA)	WM39_01340 →	nucleotidyl transferase	- none -	1
288433	AEOXM004	54122	A→G	Q123Q (CAA→CAG)	WM39_01350 →	glucose‑6‑phosphate isomerase	Glycolysis and Gluconeogenesis	1																																	1
290413	AEOXM004	56102	C→T	T229I (ACA→ATA)	WM39_01355 →	UDP‑galactose‑4‑epimerase	N-linked Glycosylation in Bacteria	1
291699	AEOXM004	57388	A→G	V154A (GTT→GCT)	WM39_01360 ←	phosphomannomutase	- none -	7																			0.015	0.037	0.071	0.016	0.027	0.014		0.01
294538	AEOXM004	60227	A→G	T107A (ACG→GCG)	WM39_01370 →	hypothetical protein	Lactate utilization	5																								0.013	0.028	0.014	1									1
297555	AEOXM004	63244	C→T	R382C (CGT→TGT)	WM39_01380 →	lactate dehydrogenase	Lactate utilization; Respiratory dehydrogenases 1	5																									0.027		1									1		0.01	0.106
298753	AEOXM004	64442	A→G	F210S (TTC→TCC)	WM39_01385 ←	aromatic amino acid aminotransferase	Phenylalanine and Tyrosine Branches from Chorismate	1																											1
299367	AEOXM004	65056	(G)6→7	coding (15/1215 nt)	WM39_01385 ←	aromatic amino acid aminotransferase	Phenylalanine and Tyrosine Branches from Chorismate	1
299688	AEOXM004	65377	(A)6→5	intergenic (‑307/‑209)	WM39_01385 ← / → WM39_01390	aromatic amino acid aminotransferase/GntR family transcriptional regulator		3
301824	AEOXM004	67513	C→T	N25N (AAC→AAT)	WM39_01400 →	methylcitrate synthase	Methylcitrate cycle; Propionate-CoA to Succinate Module	3
302863	AEOXM004	68552	G→A	G372S (GGC→AGC)	WM39_01400 →	methylcitrate synthase	Methylcitrate cycle; Propionate-CoA to Succinate Module	1
308511	AEOXM004	74200	G→A	intergenic (‑308/‑361)	WM39_01425 ← / → WM39_01430	hypothetical protein/3‑oxoacyl‑ACP synthase		6															0.028	0.031		0.032	0.085	0.035			0.026
308519	AEOXM004	74208	A→G	intergenic (‑316/‑353)	WM39_01425 ← / → WM39_01430	hypothetical protein/3‑oxoacyl‑ACP synthase		5																					0.09		0.019	0.021	0.016	0.016
308527	AEOXM004	74216	A→G	intergenic (‑324/‑345)	WM39_01425 ← / → WM39_01430	hypothetical protein/3‑oxoacyl‑ACP synthase		1
308544	AEOXM004	74233	(C)5→4	intergenic (‑341/‑328)	WM39_01425 ← / → WM39_01430	hypothetical protein/3‑oxoacyl‑ACP synthase		1
311822	AEOXM004	77511	C→T	intergenic (‑922/‑693)	WM39_01435 ← / → WM39_01445	short‑chain dehydrogenase/pseudouridine synthase	- none -	9																							0.01	0.014	0.033	0.02	1									1	0.011	0.016	0.195
312873	AEOXM004	78562	G→A	W120* (TGG→TAG)	WM39_01445 →	pseudouridine synthase	EC49-61; RNA pseudouridine syntheses; Ribosome biogenesis bacterial; tRNA modification Bacteria	4									0.013	0.01	0.084	0.018
313862	AEOXM004	79551	G→A	E57K (GAA→AAA)	WM39_01455 →	polyketide cyclase	- none -	5																									0.024		1									1		0.025	0.113
316279	AEOXM004	81968	A→G	intergenic (‑70/‑6)	WM39_01460 ← / → WM39_01465	ligand‑gated channel protein/membrane protein		6																				0.023	0.086	0.017	0.019	0.011	0.015
316424	AEOXM004	82113	T→C	V47A (GTA→GCA)	WM39_01465 →	membrane protein	- none -	1
318110	AEOXM004	83799	A→G	G12G (GGA→GGG)	WM39_01475 →	amino acid dehydrogenase	Pyruvate Alanine Serine Interconversions; Respiratory dehydrogenases 1	9															0.013		0.031	0.02		0.053	0.013	0.01	0.01	0.007															0.01
319512	AEOXM004	85201	+AGC	coding (152/1104 nt)	WM39_01480 →	alanine racemase	Alanine biosynthesis; Pyruvate Alanine Serine Interconversions	1																						0.066
319789	AEOXM004	85478	A→G	E143E (GAA→GAG)	WM39_01480 →	alanine racemase	Alanine biosynthesis; Pyruvate Alanine Serine Interconversions	6																							0.013		0.019		1									1	0.009		0.16
320980	AEOXM004	86669	Δ1 bp	intergenic (+146/‑16)	WM39_01485 → / → WM39_01490	endoribonuclease L‑PSP/amino acid transporter		9																	0.08	0.145	0.051	0.038	0.086	0.059	0.047		0.013														0.021
322005	AEOXM004	87694	C→T	A337V (GCA→GTA)	WM39_01490 →	amino acid transporter	Glycine and Serine Utilization; Pyruvate Alanine Serine Interconversions	6									0.055	0.042	0.024		0.04	0.164	0.039
324077	AEOXM004	89766	C→T	A424A (GCC→GCT)	WM39_01495 →	amino acid transporter	Glycine and Serine Utilization; Pyruvate Alanine Serine Interconversions	7																							0.034	0.041	0.086	0.091											0.044	0.066	0.054
324641	AEOXM004	90330	C→T	E179K (GAA→AAA)	WM39_01500 ←	LysR family transcriptional regulator	- none -	2
325940	AEOXM004	91629	A→G	A200A (GCA→GCG)	WM39_01505 →	methylmalonate‑semialdehyde dehydrogenase	- none -	1
327019	AEOXM004	92708	A→G	P50P (CCA→CCG)	WM39_01510 →	3‑hydroxyisobutyrate dehydrogenase	- none -	4											0.013	0.017	0.133	0.052
327145	AEOXM004	92834	+AGC	coding (276/891 nt)	WM39_01510 →	3‑hydroxyisobutyrate dehydrogenase	- none -	1							0.113
327670	AEOXM004	93359	A→G	V267V (GTA→GTG)	WM39_01510 →	3‑hydroxyisobutyrate dehydrogenase	- none -	4								0.024	0.05	0.034	0.026
328129	AEOXM004	93818	C→T	I96I (ATC→ATT)	WM39_01515 →	AMP‑binding protein	Pyruvate metabolism II: acetyl-CoA, acetogenesis from pyruvate	7																							0.009	0.007	0.027	0.012	1									1		0.022
328143	AEOXM004	93832	C→T	A101V (GCG→GTG)	WM39_01515 →	AMP‑binding protein	Pyruvate metabolism II: acetyl-CoA, acetogenesis from pyruvate	8																							0.011	0.008	0.034	0.011	1									1		0.026	0.135
329299	AEOXM004	94988	A→G	L486L (TTA→TTG)	WM39_01515 →	AMP‑binding protein	Pyruvate metabolism II: acetyl-CoA, acetogenesis from pyruvate	4
329913	AEOXM004	95602	C→T	T137T (ACC→ACT)	WM39_01520 →	acyl‑CoA dehydrogenase	- none -	2																									0.014														0.062
331863	AEOXM004	97552	(T)6→5	coding (426/1026 nt)	WM39_01530 →	enoyl‑CoA hydratase	- none -	3																							0.03									1					1
333446	AEOXM004	99135	T→C	G288G (GGT→GGC)	WM39_01535 →	major facilitator transporter	- none -	6									0.035	0.041	0.031		0.057	0.185	0.038
333988	AEOXM004	99677	A→G	intergenic (+53/+40)	WM39_01535 → / ← WM39_01540	major facilitator transporter/N‑acylhomoserine lactone synthase		3
337182	AEOXM004	102871	C→T	T6M (ACG→ATG)	WM39_01555 →	acyl‑CoA synthetase	Biotin biosynthesis; Biotin synthesis cluster; Fatty acid metabolism cluster	4																											1									1		0.023	0.178
339952	AEOXM004	105641	C→T	R289C (CGT→TGT)	WM39_01560 →	acyl‑CoA dehydrogenase	Isoleucine degradation	6																							0.064	0.377	0.398	0.169						1					0.647
339989	AEOXM004	105678	C→T	A301V (GCA→GTA)	WM39_01560 →	acyl‑CoA dehydrogenase	Isoleucine degradation	7																									0.023	0.011	1									1	0.007	0.026	0.179
340237	AEOXM004	105926	A→G	S384G (AGT→GGT)	WM39_01560 →	acyl‑CoA dehydrogenase	Isoleucine degradation	1																															1
341403	AEOXM004	107092	C→T	P90L (CCG→CTG)	WM39_01570 →	peptide synthetase	Biotin biosynthesis; Biotin synthesis cluster; Fatty acid metabolism cluster	1																																				1
344440	AEOXM004	110129	C→T	A1102A (GCC→GCT)	WM39_01570 →	peptide synthetase	Biotin biosynthesis; Biotin synthesis cluster; Fatty acid metabolism cluster	7																								0.006	0.016	0.008	1									1		0.023	0.149
344940	AEOXM004	110629	A→G	Q1269R (CAG→CGG)	WM39_01570 →	peptide synthetase	Biotin biosynthesis; Biotin synthesis cluster; Fatty acid metabolism cluster	5																						0.076	0.016	0.024	0.028												0.007
346297	AEOXM004	111986	C→T	A393A (GCC→GCT)	WM39_01575 →	RND transporter	- none -	9																				0.012			0.026	0.012	0.02	0.028	1									1		0.022	0.207
349415	AEOXM004	115104	C→T	A217V (GCA→GTA)	WM39_01580 →	porin	- none -	5
349466	AEOXM004	115155	C→T	A234V (GCG→GTG)	WM39_01580 →	porin	- none -	4
351667	AEOXM004	117356	+ACT	coding (1574/1866 nt)	WM39_01585 →	UDP‑glucose 4‑epimerase	- none -	1												0.053
352302	AEOXM004	117991	A→G	R117R (AGA→AGG)	WM39_01590 →	phosphopantetheine‑protein transferase	Fatty Acid Biosynthesis FASII	6									0.029	0.031	0.06	0.057	0.014								0.012
362259	AEOXM004	127948	C→T	H4Y (CAT→TAT)	WM39_01660 →	hypothetical protein	- none -	1																													1
362991	AEOXM004	128680	C→T	H94Y (CAT→TAT)	WM39_01665 →	quercetin 2,3‑dioxygenase	- none -	11										0.011	0.013	0.215	0.02	0.017	0.031	0.028		0.03	0.017					0.043															0.015
367522	AEOXM004	133211	A→G	intergenic (‑64/‑432)	argS ← / → WM39_01690	arginine‑‑tRNA ligase/malate dehydrogenase		2																																							0.097
368912	AEOXM004	134601	C→T	S320L (TCA→TTA)	WM39_01690 →	malate dehydrogenase	Pyruvate metabolism I: anaplerotic reactions, PEP	17										0.025		0.05	0.039	0.052	0.085	0.103	0.25	0.338	0.164	0.168	0.251	0.135	0.115	0.052	0.031	0.064													0.099
372685	AEOXM004	138374	C→T	A107T (GCC→ACC)	WM39_01710 ←	zinc ABC transporter ATP‑binding protein	- none -	6																								0.011	0.015		1									1		0.024	0.11
374460	AEOXM004	140149	C→T	intergenic (+20/‑150)	WM39_01720 → / → WM39_01725	DNA repair protein/ATP synthase subunit I		6																																									1
374535	AEOXM004	140224	T→C	intergenic (+95/‑75)	WM39_01720 → / → WM39_01725	DNA repair protein/ATP synthase subunit I		1																											1
375036	AEOXM004	140725	A→G	intergenic (+28/‑77)	WM39_01725 → / → WM39_01730	ATP synthase subunit I/ATP synthase F0F1 subunit A		1																											1
379277	AEOXM004	144966	A→G	Y78C (TAC→TGC)	WM39_01755 →	ATP F0F1 synthase subunit gamma	- none -	1
382642	AEOXM004	148331	A→G	P162P (CCT→CCC)	WM39_01775 ←	glutathione peroxidase	Glutathione: Redox cycle	6																									0.027	0.014	1									1		0.024	0.117
384208	AEOXM004	149897	+CAA	coding (1043/1215 nt)	WM39_01785 ←	MFS transporter	- none -	1								0.056
386253	AEOXM004	151942	T→C	S33S (TCT→TCC)	WM39_01795 →	multidrug DMT transporter	Queuosine-Archaeosine Biosynthesis	3																						0.081		0.017	0.022
386323	AEOXM004	152012	G→A	V57I (GTT→ATT)	WM39_01795 →	multidrug DMT transporter	Queuosine-Archaeosine Biosynthesis	4											0.015	0.037	0.097	0.078
389339	AEOXM004	155028	C→T	G348S (GGC→AGC)	WM39_01810 ←	peptidoglycan‑binding protein LysM	- none -	1
389600	AEOXM004	155289	C→T	G261S (GGT→AGT)	WM39_01810 ←	peptidoglycan‑binding protein LysM	- none -	2
391846	AEOXM004	157535	A→G	T93A (ACA→GCA)	WM39_01825 →	TonB‑dependent receptor	Ton and Tol transport systems	1																																				1
393943	AEOXM004	159632	A→G	*69* (TAA→TGA)	WM39_01830 →	hypothetical protein	- none -	1
395212	AEOXM004	160901	G→A	P6L (CCG→CTG)	WM39_01835 ←	hypothetical protein	- none -	7								0.101	0.128	0.11	0.194	0.042	0.106	0.072
395307	AEOXM004	160996	(A)7→8	intergenic (‑79/‑10)	WM39_01835 ← / → WM39_01840	hypothetical protein/transcriptional regulator		2																	0.018														1
396802	AEOXM005	550	C→T	T59M (ACG→ATG)	WM39_01850 →	acetyltransferase	- none -	1
398155	AEOXM005	1903	A→G	E260E (GAA→GAG)	WM39_01855 →	cysteine synthase	Cysteine Biosynthesis; Methionine Biosynthesis	1
399505	AEOXM005	3253	C→T	A136T (GCC→ACC)	WM39_01865 ←	NADPH‑dependent FMN reductase	- none -	1
400216	AEOXM005	3964	C→T	G66E (GGG→GAG)	WM39_01870 ←	membrane protein	- none -	6																								0.01	0.018		1									1		0.021	0.154
403873	AEOXM005	7621	G→A	E452K (GAG→AAG)	WM39_01885 →	hypothetical protein	- none -	7																									0.023	0.01	1									1	0.01	0.017	0.164
404121	AEOXM005	7869	A→G	L534L (TTA→TTG)	WM39_01885 →	hypothetical protein	- none -	1																															1
405812	AEOXM005	9560	Δ6 bp	intergenic (+100/+41)	WM39_01890 → / ← WM39_01895	hypothetical protein/endoribonuclease		1															0.052
409713	AEOXM005	13461	A→G	V35A (GTA→GCA)	WM39_01910 ←	EmrB/QacA subfamily drug resistance transporter	- none -	6																								0.009			1									1	0.01	0.026	0.162
410889	AEOXM005	14637	(A)7→6	intergenic (‑241/‑86)	WM39_01915 ← / → WM39_01920	hypothetical protein/membrane protein		21													0.011	0.02	0.056	0.057	0.086	0.063	0.091	0.085	0.105	0.201	0.266	0.167	0.233	0.495	1							1	1	1	0.214	0.145	0.383
418289	AEOXM005	22037	G→A	G141S (GGT→AGT)	WM39_01945 →	long‑chain fatty acid‑‑CoA ligase	Biotin biosynthesis; Biotin synthesis cluster; Fatty acid metabolism cluster	2
425386	AEOXM005	29134	A→G	A206A (GCT→GCC)	WM39_01980 ←	aldolase	- none -	1																																							0.052
430128	AEOXM006	1646	A→G	K33R (AAG→AGG)	WM39_02000 →	tetracycline repressor protein TetR	- none -	6																				0.01	0.017		0.011		0.047	0.057											0.009
431013	AEOXM006	2531	G→A	G8G (GGC→GGT)	WM39_02005 ←	ArsR family transcriptional regulator	CBSS-1085.1.peg.1363	6																									0.014	0.013	1									1		0.036	0.131
431623	AEOXM006	3141	A→G	L382P (CTA→CCA)	WM39_02010 ←	transposase	- none -	5
431977	AEOXM006	3495	C→T	G264E (GGG→GAG)	WM39_02010 ←	transposase	- none -	1
433290	AEOXM006	4808	G→A	intergenic (‑88/+32)	WM39_02015 ← / ← WM39_02020	hypothetical protein/3'‑kinase		7																								0.009	0.018	0.013	1									1		0.018	0.113
435062	AEOXM006	6580	C→T	intergenic (‑101/+282)	WM39_02025 ← / ← WM39_02030	aminoglycoside phosphotransferase/hypothetical protein		6																							0.062	0.313	0.332	0.152						1					0.527
439828	AEOXM006	11346	C→T	I263I (ATC→ATT)	WM39_02050 →	ammonia channel protein	Ammonia assimilation	7						0.052	0.05	0.078	0.038	0.027					0.01																							0.031
439882	AEOXM006	11400	A→G	L281L (TTA→TTG)	WM39_02050 →	ammonia channel protein	Ammonia assimilation	3																			0.066	0.012	0.018
441995	AEOXM006	13513	C→T	I309I (ATC→ATT)	WM39_02060 →	5‑amino‑6‑(5‑phosphoribosylamino)uracil reductase	Riboflavin, FMN and FAD metabolism; Riboflavin, FMN and FAD metabolism; Riboflavin, FMN and FAD metabolism in plants; Riboflavin, FMN and FAD metabolism in plants; Riboflavin synthesis cluster; Riboflavin synthesis cluster	2
443968	AEOXM006	15486	A→G	P161P (CCA→CCG)	WM39_02070 →	riboflavin synthase subunit alpha	Riboflavin, FMN and FAD metabolism; Riboflavin, FMN and FAD metabolism in plants; Riboflavin synthesis cluster; riboflavin to FAD	9																	0.023	0.033	0.063	0.072	0.039	0.289	0.079	0.064	0.029
444895	AEOXM006	16413	Δ3 bp	coding (293‑295/636 nt)	WM39_02080 ←	hypothetical protein	- none -	1							0.077
452060	AEOXM006	23578	(A)6→7	coding (979/1185 nt)	WM39_02110 →	peptidase S41	Phosphoglycerate mutase protein family	1
454869	AEOXM006	26387	T→C	Y139C (TAC→TGC)	WM39_02120 ←	histidine kinase	- none -	8																							0.009	0.007	0.019	0.018	1									1	0.01	0.023
455407	AEOXM006	26925	A→G	V175A (GTA→GCA)	sirA ←	response regulator	BarA-UvrY(SirA) two-component regulatory system	3																								0.012						1			1
455513	AEOXM006	27031	C→T	D140N (GAC→AAC)	sirA ←	response regulator	BarA-UvrY(SirA) two-component regulatory system	1
455948	AEOXM006	27466	(A)6→7	intergenic (‑18/‑234)	sirA ← / → WM39_02130	response regulator/D‑alanyl‑D‑alanine endopeptidase		3																														1			1				0.012
459169	AEOXM006	30687	C→T	A208A (GCG→GCA)	WM39_02140 ←	homoserine dehydrogenase	Methionine Biosynthesis; Threonine and Homoserine Biosynthesis	6																							0.058	0.399	0.362	0.155						1					0.604
459290	AEOXM006	30808	C→T	R168H (CGT→CAT)	WM39_02140 ←	homoserine dehydrogenase	Methionine Biosynthesis; Threonine and Homoserine Biosynthesis	7																																									1
459624	AEOXM006	31142	T→C	K57E (AAA→GAA)	WM39_02140 ←	homoserine dehydrogenase	Methionine Biosynthesis; Threonine and Homoserine Biosynthesis	10															0.012		0.03	0.02	0.075	0.065	0.033	0.34	0.087	0.058	0.018
460492	AEOXM006	32010	T→C	I121V (ATC→GTC)	WM39_02145 ←	thiol:disulfide interchange protein	Periplasmic disulfide interchange	13																	0.035		0.036	0.061	0.04		0.104	0.024	0.058	0.065								1	1		0.117	0.034	0.081
461737	AEOXM006	33255	C→T	T61T (ACG→ACA)	WM39_02150 ←	recombinase	- none -	6																								0.017	0.011		1									1		0.02	0.14
464282	AEOXM006	35800	C→T	S29L (TCG→TTG)	WM39_02165 →	hypothetical protein	- none -	5																								0.01			1									1		0.024	0.128
466533	AEOXM006	38051	C→T	A185V (GCG→GTG)	WM39_02175 →	cell division protein FtsW	Bacterial Cell Division; Bacterial Cytoskeleton; cell division cluster containing FtsQ	1
466617	AEOXM006	38135	C→T	A213V (GCA→GTA)	WM39_02175 →	cell division protein FtsW	Bacterial Cell Division; Bacterial Cytoskeleton; cell division cluster containing FtsQ	3
467680	AEOXM006	39198	C→T	C160Y (TGT→TAT)	WM39_02180 ←	glutamyl‑Q tRNA(Asp) ligase	Queuosine-Archaeosine Biosynthesis; tRNA modification Bacteria	1																																				1
469673	AEOXM006	41191	+ATG	coding (48/813 nt)	WM39_02190 ←	metallophosphatase	CBSS-342610.3.peg.1794; cAMP signaling in bacteria	1																		0.071
472328	AEOXM006	43846	C→T	intergenic (‑24/+235)	WM39_02200 ← / ← WM39_02205	thiamine biosynthesis protein ThiC/hypothetical protein		6																				0.03	0.083	0.022	0.014	0.012		0.015
473327	AEOXM006	44845	C→T	E101K (GAA→AAA)	WM39_02205 ←	hypothetical protein	- none -	2
473414	AEOXM006	44932	C→T	V72I (GTT→ATT)	WM39_02205 ←	hypothetical protein	- none -	1
476203	AEOXM006	47721	C→T	P297P (CCC→CCT)	WM39_02220 →	RND transporter	Multidrug Resistance Efflux Pumps; Ton and Tol transport systems	1																																								1
482761	AEOXM006	54279	A→G	H98R (CAC→CGC)	WM39_02255 →	uroporphyrinogen‑III synthase	Heme and Siroheme Biosynthesis	4																						0.076	0.024	0.009		0.015
484965	AEOXM006	56483	A→G	E291G (GAG→GGG)	WM39_02265 →	membrane protein	- none -	4																						0.098	0.027	0.014	0.026
490159	AEOXM006	61677	C→T	G650G (GGC→GGT)	WM39_02290 →	general secretion pathway protein GspD	- none -	1																											1
491367	AEOXM006	62885	G→A	R49Q (CGG→CAG)	WM39_02300 →	phosphoglycolate phosphatase	2-phosphoglycolate salvage; Glycolate, glyoxylate interconversions	5
492704	AEOXM006	64222	C→T	R236C (CGT→TGT)	WM39_02305 →	anthranilate synthase	Chorismate: Intermediate for synthesis of Tryptophan, PAPA antibiotics, PABA, 3-hydroxyanthranilate and more.; Tryptophan synthesis	1
493504	AEOXM006	65022	(T)9→8	intergenic (+12/‑88)	WM39_02305 → / → WM39_02310	anthranilate synthase/tRNA‑Thr		12									0.022					0.037								0.024	0.079	0.343	0.272	0.164						1					1	0.041	0.016
496272	AEOXM007	1850	C→T	P75S (CCA→TCA)	WM39_02355 →	50S ribosomal protein L11	LSU ribosomal proteins cluster; Ribosome LSU bacterial	1																															1
497414	AEOXM007	2992	+TCC	intergenic (+237/‑83)	WM39_02360 → / → rplJ	50S ribosomal protein L1/50S ribosomal protein L10		1										0.1
498184	AEOXM007	3762	Δ3 bp	coding (139‑141/372 nt)	rplL →	50S ribosomal protein L7/L12	LSU ribosomal proteins cluster; Ribosome LSU bacterial	6										0.134									0.162		0.1			0.098
498197	AEOXM007	3775	Δ3 bp	coding (152‑154/372 nt)	rplL →	50S ribosomal protein L7/L12	LSU ribosomal proteins cluster; Ribosome LSU bacterial	1
499778	AEOXM007	5356	A→G	L352L (TTA→TTG)	rpoB →	DNA‑directed RNA polymerase subunit beta	Mycobacterium virulence operon involved in DNA transcription; RNA polymerase bacterial	7																									0.013	0.018	1									1	0.009	0.017	0.146
500080	AEOXM007	5658	A→G	D453G (GAT→GGT)	rpoB →	DNA‑directed RNA polymerase subunit beta	Mycobacterium virulence operon involved in DNA transcription; RNA polymerase bacterial	2
500129	AEOXM007	5707	A→G	T469T (ACA→ACG)	rpoB →	DNA‑directed RNA polymerase subunit beta	Mycobacterium virulence operon involved in DNA transcription; RNA polymerase bacterial	6																																									1
501322	AEOXM007	6900	G→A	G867D (GGT→GAT)	rpoB →	DNA‑directed RNA polymerase subunit beta	Mycobacterium virulence operon involved in DNA transcription; RNA polymerase bacterial	7																			0.014	0.057	0.051	0.022	0.057			0.024												0.009
501634	AEOXM007	7212	A→G	E971G (GAA→GGA)	rpoB →	DNA‑directed RNA polymerase subunit beta	Mycobacterium virulence operon involved in DNA transcription; RNA polymerase bacterial	8																						0.069	0.05	0.025	0.052	0.087											0.016	0.024	0.023
501967	AEOXM007	7545	A→G	Q1082R (CAG→CGG)	rpoB →	DNA‑directed RNA polymerase subunit beta	Mycobacterium virulence operon involved in DNA transcription; RNA polymerase bacterial	5																					0.039	0.077	0.027	0.011		0.011
503276	AEOXM007	8854	T→C	S127P (TCC→CCC)	WM39_02380 →	DNA‑directed RNA polymerase subunit beta'	Mycobacterium virulence operon involved in DNA transcription; RNA polymerase bacterial	5																									0.021		1									1		0.017	0.171
505358	AEOXM007	10936	A→G	T821A (ACA→GCA)	WM39_02380 →	DNA‑directed RNA polymerase subunit beta'	Mycobacterium virulence operon involved in DNA transcription; RNA polymerase bacterial	5																								0.088	0.155	0.028						1					0.124
506033	AEOXM007	11611	G→A	A1046T (GCT→ACT)	WM39_02380 →	DNA‑directed RNA polymerase subunit beta'	Mycobacterium virulence operon involved in DNA transcription; RNA polymerase bacterial	2																						0.052	0.015
510777	AEOXM007	16355	C→T	V319V (GTC→GTT)	WM39_02405 →	sodium:proton antiporter	- none -	4																							0.031			0.119						1					0.572
511485	AEOXM007	17063	T→C	intergenic (+240/‑87)	WM39_02405 → / → WM39_02410	sodium:proton antiporter/membrane protein		1
511708	AEOXM007	17286	C→T	A46V (GCA→GTA)	WM39_02410 →	membrane protein	- none -	6																							0.015		0.038		1									1		0.024	0.143
516156	AEOXM007	21734	C→T	E269K (GAA→AAA)	WM39_02430 ←	membrane protein	- none -	1
516886	AEOXM007	22464	Δ4 bp	coding (72‑75/1140 nt)	WM39_02430 ←	membrane protein	- none -	2																								0.101
517350	AEOXM007	22928	T→C	D225G (GAT→GGT)	WM39_02435 ←	dithiol‑disulfide isomerase	- none -	6																																									1
518613	AEOXM007	24191	C→T	S138F (TCC→TTC)	WM39_02440 →	hypothetical protein	- none -	1
518946	AEOXM007	24524	A→G	E249G (GAG→GGG)	WM39_02440 →	hypothetical protein	- none -	6																																									1
520313	AEOXM007	25891	(T)7→6	coding (535/717 nt)	WM39_02455 ←	hypothetical protein	- none -	1
521278	AEOXM007	26856	+A	coding (156/492 nt)	WM39_02460 →	peptide signal protein	- none -	3																					0.01	0.059	0.013
523641	AEOXM007	29219	A→G	F453L (TTC→CTC)	fadB ←	multifunctional fatty acid oxidation complex subunit alpha	Acetyl-CoA fermentation to Butyrate; Butanol Biosynthesis; Butyrate metabolism cluster; Fatty acid metabolism cluster; Isoleucine degradation; Polyhydroxybutyrate metabolism	6
527971	AEOXM007	33549	C→T	intergenic (+98/‑36)	WM39_02485 → / → uvrC	peptidoglycan hydrolase/excinuclease ABC subunit C		2																																								1
529224	AEOXM007	34802	A→G	A406A (GCA→GCG)	uvrC →	excinuclease ABC subunit C	BarA-UvrY(SirA) two-component regulatory system; DNA repair, UvrABC system	1
529626	AEOXM007	35204	A→G	K540K (AAA→AAG)	uvrC →	excinuclease ABC subunit C	BarA-UvrY(SirA) two-component regulatory system; DNA repair, UvrABC system	2
532660	AEOXM007	38238	A→G	D87G (GAC→GGC)	WM39_02510 →	DNA methylase	- none -	4																						0.07	0.027	0.014	0.016
535877	AEOXM007	41455	A→G	M468V (ATG→GTG)	WM39_02520 →	fusaric acid resistance protein	- none -	2
536266	AEOXM007	41844	C→T	S597S (AGC→AGT)	WM39_02520 →	fusaric acid resistance protein	- none -	4											0.015	0.026	0.099	0.032
537369	AEOXM007	42947	A→G	S186G (AGT→GGT)	WM39_02530 →	secretion protein HlyD	- none -	9													0.016		0.019									0.021	0.073	0.016		1	1								0.019		0.018
537552	AEOXM007	43130	C→T	R247C (CGT→TGT)	WM39_02530 →	secretion protein HlyD	- none -	2																	0.062		0.015
538096	AEOXM007	43674	C→T	E73K (GAG→AAG)	WM39_02535 ←	Holliday junction resolvase	Cluster containing Alanyl-tRNA synthetase; Cluster containing Glutathione synthetase	5									0.012	0.021	0.09	0.024	0.017
539223	AEOXM007	44801	C→T	V480I (GTC→ATC)	WM39_02545 ←	DNA strand exchange inhibitor protein	DNA repair, bacterial	1
543602	AEOXM007	49180	A→G	G76G (GGA→GGG)	WM39_02565 →	membrane protein	Queuosine-Archaeosine Biosynthesis	7																								0.012	0.023	0.017	1									1		0.026	0.167
544069	AEOXM007	49647	+TGC	coding (695/915 nt)	WM39_02565 →	membrane protein	Queuosine-Archaeosine Biosynthesis	1				0.059
545913	AEOXM007	51491	T→C	D353G (GAC→GGC)	WM39_02580 ←	type II secretion system protein F	Type IV pilus	20														0.016	0.028	0.024	0.073	0.063	0.075	0.085	0.093	0.158	0.248	0.133	0.244	0.485	1							1	1	1	0.221	0.129	0.391
547601	AEOXM007	53179	A→G	V371A (GTA→GCA)	WM39_02585 ←	general secretion pathway protein GspE	Type IV pilus	2													0.013	0.061
550336	AEOXM007	55914	C→T	noncoding (13/77 nt)	WM39_02605 →	tRNA‑Met	- none -	25										0.017		0.019	0.121	0.059	0.021	0.038	0.111	0.053	0.062	0.031	0.021	0.142	0.048	0.014	0.01	0.037											0.016	0.014			1
550502	AEOXM007	56080	C→T	noncoding (13/77 nt)	WM39_02610 →	tRNA‑Met	- none -	40											0.121	0.117	0.179	0.168	0.084	0.117	0.313	0.25	0.259	0.269	0.435	0.394	0.359	0.534	0.579	0.404						1		1	1		0.824	0.094	0.422	1	1
551050	AEOXM007	56628	C→T	S90L (TCA→TTA)	WM39_02615 →	hypothetical protein	NusA-TFII Cluster; Transcription factors bacterial	2																											1									1
552226	AEOXM007	57804	C→T	P295S (CCA→TCA)	nusA →	transcription elongation factor NusA	NusA-TFII Cluster; Transcription factors bacterial	1
552731	AEOXM007	58309	C→T	A463V (GCA→GTA)	nusA →	transcription elongation factor NusA	NusA-TFII Cluster; Transcription factors bacterial	15														0.019	0.07	0.237	0.12	0.123	0.36	0.089	0.084	0.018	0.142	0.37	0.392	0.212						1					0.631
552808	AEOXM007	58386	C→T	R489C (CGC→TGC)	nusA →	transcription elongation factor NusA	NusA-TFII Cluster; Transcription factors bacterial	16											0.016			0.018			0.11	0.048	0.059	0.068	0.045	0.338	0.086	0.042	0.018															1
553195	AEOXM007	58773	T→C	R119R (CGT→CGC)	WM39_02625 →	translation initiation factor IF‑2	CBSS-138119.3.peg.2719; NusA-TFII Cluster; Translation initiation factors bacterial; Universal GTPases	6																								0.018	0.019		1									1		0.02	0.136
556150	AEOXM007	61728	G→A	A84V (GCC→GTC)	WM39_02635 ←	cation:proton antiporter	Multi-subunit cation antiporter	5
558025	AEOXM007	63603	A→G	I334I (ATT→ATC)	WM39_02650 ←	cation:proton antiporter	Multi-subunit cation antiporter	10																				0.015			0.007	0.008	0.011	0.022	1									1	0.007	0.017	0.179
558755	AEOXM007	64333	A→G	V91A (GTA→GCA)	WM39_02650 ←	cation:proton antiporter	Multi-subunit cation antiporter	3
559584	AEOXM007	65162	G→A	P886L (CCA→CTA)	WM39_02660 ←	monovalent cation/H+ antiporter subunit A	Multi-subunit cation antiporter; Multi-subunit cation antiporter	1
560197	AEOXM007	65775	A→G	L682L (TTA→CTA)	WM39_02660 ←	monovalent cation/H+ antiporter subunit A	Multi-subunit cation antiporter; Multi-subunit cation antiporter	3													0.017	0.086	0.019
560890	AEOXM007	66468	C→T	A451T (GCC→ACC)	WM39_02660 ←	monovalent cation/H+ antiporter subunit A	Multi-subunit cation antiporter; Multi-subunit cation antiporter	1																					0.054
562507	AEOXM007	68085	A→G	intergenic (‑267/+48)	WM39_02660 ← / ← WM39_02665	monovalent cation/H+ antiporter subunit A/ATP‑binding protein		1																																								1
565817	AEOXM007	71395	+AGT	coding (430/774 nt)	WM39_02675 ←	phosphoribosyl‑ATP diphosphatase	Histidine Biosynthesis; Histidine Biosynthesis; Riboflavin synthesis cluster; Zinc regulated enzymes	1																		0.093
567166	AEOXM007	72744	(C)6→5	coding (548/1314 nt)	WM39_02680 ←	oxidoreductase	- none -	2																							0.014																		1
571815	AEOXM007	77393	(A)6→7	coding (139/708 nt)	WM39_02700 ←	hypothetical protein	- none -	1
572073	AEOXM007	77651	C→T	intergenic (‑120/‑88)	WM39_02700 ← / → WM39_02705	hypothetical protein/phosphate:AMP phosphotransferase		14															0.067	0.259	0.176	0.126	0.328	0.087	0.074	0.041	0.135	0.374	0.432	0.207						1					0.628
572423	AEOXM007	78001	C→T	S88L (TCA→TTA)	WM39_02705 →	phosphate:AMP phosphotransferase	- none -	7																						0.045	0.058	0.018	0.029	0.062											0.014	0.01
572566	AEOXM007	78144	C→T	Q136* (CAG→TAG)	WM39_02705 →	phosphate:AMP phosphotransferase	- none -	1
573094	AEOXM007	78672	T→C	C312R (TGT→CGT)	WM39_02705 →	phosphate:AMP phosphotransferase	- none -	22							0.017	0.123	0.157	0.176	0.203	0.114	0.278	0.161	0.05	0.225	0.097	0.107	0.282	0.072	0.071	0.022	0.117	0.41	0.386	0.188						1					0.6
578149	AEOXM007	83727	C→T	H77H (CAC→CAT)	WM39_02720 →	exonuclease V subunit beta	DNA repair, bacterial RecBCD pathway	1
581533	AEOXM007	87111	Δ3 bp	coding (3615‑3617/3699 nt)	WM39_02720 →	exonuclease V subunit beta	DNA repair, bacterial RecBCD pathway	1																								0.137
583084	AEOXM007	88662	T→C	R453R (CGT→CGC)	WM39_02725 →	exonuclease V subunit alpha	DNA repair, bacterial RecBCD pathway	1
583379	AEOXM007	88957	A→G	S552G (AGT→GGT)	WM39_02725 →	exonuclease V subunit alpha	DNA repair, bacterial RecBCD pathway	6																																									1
584017	AEOXM007	89595	A→G	intergenic (+540/+177)	WM39_02725 → / ← WM39_02730	exonuclease V subunit alpha/beta‑lactamase		5
586592	AEOXM007	92170	A→G	K123E (AAA→GAA)	WM39_02740 →	polynucleotide phosphorylase/polyadenylase	Bacterial RNA-metabolizing Zn-dependent hydrolases; Polyadenylation bacterial	4																				0.015	0.033		0.053			0.155
590082	AEOXM007	95660	C→T	G37D (GGT→GAT)	WM39_02750 ←	MerR family transcriptional regulator	- none -	6																																									1
594101	AEOXM007	99679	T→C	Q281R (CAA→CGA)	WM39_02770 ←	potassium transporter KefB	Glutathione-regulated potassium-efflux system and associated functions	1
596258	AEOXM007	101836	A→G	D330D (GAT→GAC)	WM39_02775 ←	ATP‑dependent primosomal protein N'	- none -	1																																							0.051
599034	AEOXM007	104612	(A)6→7	coding (410/582 nt)	WM39_02785 →	general secretion pathway protein GspG	- none -	1
599135	AEOXM007	104713	C→T	L171L (CTA→TTA)	WM39_02785 →	general secretion pathway protein GspG	- none -	9																					0.017		0.011		0.022	0.019	1									1	0.012	0.025	0.208
599857	AEOXM007	105435	C→T	intergenic (+40/‑105)	WM39_02790 → / → WM39_02795	hypothetical protein/tRNA‑binding protein		4																											1									1		0.03	0.155
600245	AEOXM007	105823	A→G	D95G (GAT→GGT)	WM39_02795 →	tRNA‑binding protein	- none -	1
600851	AEOXM007	106429	A→G	R337R (CGT→CGC)	WM39_02800 ←	acyltransferase	Copper homeostasis: copper tolerance; Lipoprotein Biosynthesis; tRNA-methylthiotransferase containing cluster; tRNA-methylthiotransferase containing cluster	1
608848	AEOXM007	114426	C→T	A330A (GCC→GCT)	WM39_02835 →	ferrochelatase	Heme and Siroheme Biosynthesis	3
609883	AEOXM007	115461	C→T	P19L (CCA→CTA)	WM39_02850 →	SAM‑dependent methlyltransferase	- none -	3																											1									1			0.021
614013	AEOXM007	119591	A→G	I5I (ATT→ATC)	WM39_02875 ←	50S ribosomal protein L31	Ribosome LSU bacterial; Ribosome LSU bacterial	7																			0.045	0.052	0.063	0.018	0.045	0.009		0.019
614485	AEOXM007	120063	A→G	S314S (AGT→AGC)	WM39_02880 ←	ABC transporter	Ubiquinone Biosynthesis - gjo	14															0.076	0.21	0.133	0.124	0.341	0.064	0.068	0.051	0.114	0.424	0.426	0.192						1					0.592
616714	AEOXM007	122292	C→T	A344V (GCC→GTC)	WM39_02885 →	acyl‑CoA dehydrogenase	Alkanesulfonate assimilation	1
618713	AEOXM007	124291	A→G	I295T (ATT→ACT)	WM39_02895 ←	multidrug transporter MatE	Multidrug Resistance Efflux Pumps	5																									0.033	0.042											0.319	0.015	0.033
619587	AEOXM007	125165	C→T	V4I (GTC→ATC)	WM39_02895 ←	multidrug transporter MatE		3																							0.042		0.012																1
619592	AEOXM007	125170	G→A	S2L (TCG→TTG)	WM39_02895 ←	multidrug transporter MatE		5																					0.019				0.068	0.063			1								0.025
619596	AEOXM007	125174	C→T	M1M (GTG→ATG)	WM39_02895 ←	multidrug transporter MatE		32														0.019				0.05	0.13	0.063	0.065	0.134	0.24	0.573	0.67	0.635	1	1			1	1		1	1	1	0.847	0.147	0.332	1
619608	AEOXM007	125186	T→C	intergenic (‑12/+22)	WM39_02895 ← / ← WM39_02900	multidrug transporter MatE/hypothetical protein		10																			0.029	0.019	0.071	0.058	0.017	0.017		0.028
619806	AEOXM007	125384	C→T	A96T (GCA→ACA)	WM39_02900 ←	hypothetical protein	- none -	12														0.016	0.013			0.023	0.05	0.081	0.059	0.294	0.106	0.065	0.044	0.01
619829	AEOXM007	125407	G→A	A88V (GCA→GTA)	WM39_02900 ←	hypothetical protein	- none -	4																						0.069	0.02	0.017	0.023
619830	AEOXM007	125408	C→T	A88T (GCA→ACA)	WM39_02900 ←	hypothetical protein	- none -	7																						0.016	0.013	0.014	0.038	0.057			1								0.018
619831	AEOXM007	125409	A→G	Y87Y (TAT→TAC)	WM39_02900 ←	hypothetical protein	- none -	28																		0.053	0.22	0.107	0.118	0.434	0.257	0.168	0.343	0.299	1	1	1					1	1	1	0.188	0.106	0.114		1
619918	AEOXM007	125496	C→T	V58V (GTG→GTA)	WM39_02900 ←	hypothetical protein	- none -	9																					0.04		0.038		0.044	0.226											0.523	0.017	0.081	1
620170	AEOXM007	125748	T→A	intergenic (‑79/‑39)	WM39_02900 ← / → WM39_02905	hypothetical protein/oxidase		2																						0.051	0.016
622395	AEOXM007	127973	A→G	Q38Q (CAA→CAG)	WM39_02915 →	LysR family transcriptional regulator	DNA-binding regulatory proteins, strays	1																	0.06
622696	AEOXM007	128274	A→G	I139V (ATT→GTT)	WM39_02915 →	LysR family transcriptional regulator	DNA-binding regulatory proteins, strays	1																																					0.309
623204	AEOXM007	128782	+A	intergenic (+26/+38)	WM39_02915 → / ← WM39_02920	LysR family transcriptional regulator/tRNA‑Lys		6																		0.047	0.059	0.053			0.083	0.057	0.027
623719	AEOXM007	129297	C→T	G591S (GGT→AGT)	WM39_02930 ←	long‑chain acyl‑CoA synthetase	Biotin biosynthesis; Biotin synthesis cluster; Fatty acid metabolism cluster; HMG CoA Synthesis; Polyhydroxybutyrate metabolism	2
624646	AEOXM007	130224	+TGCAC	coding (844/1842 nt)	WM39_02930 ←	long‑chain acyl‑CoA synthetase	Biotin biosynthesis; Biotin synthesis cluster; Fatty acid metabolism cluster; HMG CoA Synthesis; Polyhydroxybutyrate metabolism	1													0.096
624913	AEOXM007	130491	C→T	A193T (GCG→ACG)	WM39_02930 ←	long‑chain acyl‑CoA synthetase	Biotin biosynthesis; Biotin synthesis cluster; Fatty acid metabolism cluster; HMG CoA Synthesis; Polyhydroxybutyrate metabolism	9																	0.05	0.027	0.057	0.054	0.036	0.325	0.097	0.055	0.025
625212	AEOXM007	130790	C→T	R93H (CGT→CAT)	WM39_02930 ←	long‑chain acyl‑CoA synthetase	Biotin biosynthesis; Biotin synthesis cluster; Fatty acid metabolism cluster; HMG CoA Synthesis; Polyhydroxybutyrate metabolism	1																						0.065
625702	AEOXM007	131280	+T	coding (3313/3333 nt)	WM39_02935 ←	ribonuclease E	RNA processing and degradation, bacterial; Ribosome biogenesis bacterial	10																		0.012		0.02	0.056	0.165	0.169	0.124	0.163												0.109	0.097	0.084
626158	AEOXM007	131736	C→T	A953T (GCA→ACA)	WM39_02935 ←	ribonuclease E	RNA processing and degradation, bacterial; Ribosome biogenesis bacterial	3
627714	AEOXM007	133292	C→T	G434D (GGT→GAT)	WM39_02935 ←	ribonuclease E	RNA processing and degradation, bacterial; Ribosome biogenesis bacterial	19											0.02	0.024	0.043	0.05	0.136	0.147	0.125	0.112	0.06	0.104	0.072	0.043	0.08	0.042	0.023	0.032					1						0.01		0.077
627715	AEOXM007	133293	C→T	G434S (GGT→AGT)	WM39_02935 ←	ribonuclease E	RNA processing and degradation, bacterial; Ribosome biogenesis bacterial	9												0.019		0.015	0.012	0.008
627773	AEOXM007	133351	A→G	R414R (CGT→CGC)	WM39_02935 ←	ribonuclease E	RNA processing and degradation, bacterial; Ribosome biogenesis bacterial	1																	0.051
628045	AEOXM007	133623	C→T	A324T (GCA→ACA)	WM39_02935 ←	ribonuclease E	RNA processing and degradation, bacterial; Ribosome biogenesis bacterial	3												0.018	0.1	0.065
628069	AEOXM007	133647	C→T	A316T (GCA→ACA)	WM39_02935 ←	ribonuclease E	RNA processing and degradation, bacterial; Ribosome biogenesis bacterial	2
628088	AEOXM007	133666	A→G	G309G (GGT→GGC)	WM39_02935 ←	ribonuclease E	RNA processing and degradation, bacterial; Ribosome biogenesis bacterial	1
628096	AEOXM007	133674	T→C	T307A (ACT→GCT)	WM39_02935 ←	ribonuclease E	RNA processing and degradation, bacterial; Ribosome biogenesis bacterial	1
629051	AEOXM007	134629	(CAAACAAAC)2→1	intergenic (‑37/‑678)	WM39_02935 ← / → WM39_02940	ribonuclease E/pseudouridine synthase		1
629214	AEOXM007	134792	C→T	intergenic (‑200/‑523)	WM39_02935 ← / → WM39_02940	ribonuclease E/pseudouridine synthase	- none -	8																								0.015	0.06	0.029		1	1								0.02	0.02	0.014
629448	AEOXM007	135026	C→T	intergenic (‑434/‑289)	WM39_02935 ← / → WM39_02940	ribonuclease E/pseudouridine synthase		8																					0.014		0.014		0.023	0.033	1									1		0.01	0.202
629483	AEOXM007	135061	C→T	intergenic (‑469/‑254)	WM39_02935 ← / → WM39_02940	ribonuclease E/pseudouridine synthase		7											0.024	0.041			0.014
629621	AEOXM007	135199	T→C	intergenic (‑607/‑116)	WM39_02935 ← / → WM39_02940	ribonuclease E/pseudouridine synthase		3												0.057												0.011
629643	AEOXM007	135221	G→A	intergenic (‑629/‑94)	WM39_02935 ← / → WM39_02940	ribonuclease E/pseudouridine synthase		1
629743	AEOXM007	135321	T→C	S3P (TCT→CCT)	WM39_02940 →	pseudouridine synthase	RNA pseudouridine syntheses; Ribosome biogenesis bacterial	1
631540	AEOXM007	137118	A→G	S43G (AGT→GGT)	WM39_02950 →	DeoR faimly transcriptional regulator	- none -	5
632519	AEOXM007	138097	(A)6→7	coding (361/606 nt)	WM39_02955 →	glutathione S‑transferase	Glutathione: Non-redox reactions	6																							0.063	0.325	0.318	0.12						1					0.601
633038	AEOXM007	138616	C→T	G155S (GGT→AGT)	WM39_02960 ←	hypothetical protein	- none -	8																0.014			0.025	0.046	0.022	0.016	0.031								1								0.014
635939	AEOXM007	141517	G→A	G181E (GGG→GAG)	WM39_02970 →	Zn‑dependent hydrolase	- none -	30					0.023	0.319	0.412	0.366	0.269	0.279	0.091	0.495	0.25	0.192	0.445	0.453	0.508	0.611	0.37	0.566	0.605	0.548	0.562	0.405	0.346	0.663	1				1			1	1	1	0.252	0.302	0.618
637872	AEOXM007	143450	C→T	A268T (GCT→ACT)	WM39_02975 ←	peroxidase	Oxidative stress; Oxidative stress; Protection from Reactive Oxygen Species; Protection from Reactive Oxygen Species	6								0.019		0.041	0.092	0.024	0.058								0.023
639168	AEOXM007	144746	G→A	intergenic (‑495/+19)	WM39_02975 ← / ← WM39_02980	peroxidase/phosphoenolpyruvate‑protein phosphotransferase		5																																								1
639697	AEOXM007	145275	Δ3 bp	coding (1783‑1785/2295 nt)	WM39_02980 ←	phosphoenolpyruvate‑protein phosphotransferase	CBSS-364106.7.peg.3204	1						0.055
639899	AEOXM007	145477	Δ3 bp	coding (1581‑1583/2295 nt)	WM39_02980 ←	phosphoenolpyruvate‑protein phosphotransferase	CBSS-364106.7.peg.3204	1					0.075
640908	AEOXM007	146486	C→T	A192T (GCT→ACT)	WM39_02980 ←	phosphoenolpyruvate‑protein phosphotransferase	CBSS-364106.7.peg.3204	8																	0.049		0.03	0.036	0.034	0.345	0.107	0.059	0.02
641601	AEOXM007	147179	A→G	L151S (TTG→TCG)	WM39_02985 ←	RNA pyrophosphohydrolase	CBSS-364106.7.peg.3204; Nudix proteins (nucleoside triphosphate hydrolases); Phosphoglycerate mutase protein family	19										0.02	0.037	0.053	0.015	0.022	0.09	0.094	0.203	0.271	0.2	0.197	0.289	0.124	0.115	0.081	0.039	0.048											0.023		0.085
641665	AEOXM007	147243	A→G	W130R (TGG→CGG)	WM39_02985 ←	RNA pyrophosphohydrolase	CBSS-364106.7.peg.3204; Nudix proteins (nucleoside triphosphate hydrolases); Phosphoglycerate mutase protein family	6																				0.022	0.08	0.022	0.023			0.01											0.008
641695	AEOXM007	147273	C→T	E120K (GAA→AAA)	WM39_02985 ←	RNA pyrophosphohydrolase	CBSS-364106.7.peg.3204; Nudix proteins (nucleoside triphosphate hydrolases); Phosphoglycerate mutase protein family	1
641723	AEOXM007	147301	+T	coding (330/486 nt)	WM39_02985 ←	RNA pyrophosphohydrolase	CBSS-364106.7.peg.3204; Nudix proteins (nucleoside triphosphate hydrolases); Phosphoglycerate mutase protein family	7												0.059	0.018	0.015	0.018	0.021
641877	AEOXM007	147455	C→T	G59D (GGC→GAC)	WM39_02985 ←	RNA pyrophosphohydrolase	CBSS-364106.7.peg.3204; Nudix proteins (nucleoside triphosphate hydrolases); Phosphoglycerate mutase protein family	7														0.031	0.059	0.068		0.019		0.021	0.017																		0.034
641900	AEOXM007	147478	(A)5→4	coding (153/486 nt)	WM39_02985 ←	RNA pyrophosphohydrolase	CBSS-364106.7.peg.3204; Nudix proteins (nucleoside triphosphate hydrolases); Phosphoglycerate mutase protein family	5
641937	AEOXM007	147515	C→T	G39D (GGC→GAC)	WM39_02985 ←	RNA pyrophosphohydrolase	CBSS-364106.7.peg.3204; Nudix proteins (nucleoside triphosphate hydrolases); Phosphoglycerate mutase protein family	2
641981	AEOXM007	147559	C→T	W24* (TGG→TGA)	WM39_02985 ←	RNA pyrophosphohydrolase	CBSS-364106.7.peg.3204; Nudix proteins (nucleoside triphosphate hydrolases); Phosphoglycerate mutase protein family	2													0.072	0.08
642019	AEOXM007	147597	C→T	G12R (GGG→AGG)	WM39_02985 ←	RNA pyrophosphohydrolase	CBSS-364106.7.peg.3204; Nudix proteins (nucleoside triphosphate hydrolases); Phosphoglycerate mutase protein family	4
644114	AEOXM007	149692	A→G	A207A (GCT→GCC)	WM39_03005 ←	LysR family transcriptional regulator	Cysteine Biosynthesis; LysR-family proteins in Escherichia coli	6
645340	AEOXM007	150918	C→T	intergenic (‑240/‑4)	WM39_03010 ← / → WM39_03015	membrane protein/isopropylmalate isomerase		1																															1
647625	AEOXM007	153203	G→A	D29N (GAT→AAT)	WM39_03025 →	hypothetical protein	- none -	5																																								1
647695	AEOXM007	153273	+A	coding (155/591 nt)	WM39_03025 →	hypothetical protein	- none -	9								0.01	0.015	0.026	0.061	0.013	0.022				0.016				0.018																0.006
647863	AEOXM007	153441	T→C	V108A (GTG→GCG)	WM39_03025 →	hypothetical protein	- none -	7																								0.008	0.016		1									1	0.01	0.024	0.154
650160	AEOXM007	155738	+AAGA	coding (289/369 nt)	WM39_03040 →	hypothetical protein	- none -	1			0.065
651169	AEOXM007	156747	C→T	A131V (GCA→GTA)	WM39_03050 →	AraC family transcriptional regulator	- none -	1																											1
655745	AEOXM007	161323	C→T	A198T (GCT→ACT)	WM39_03070 ←	signal peptide protein	- none -	2																																1					0.014
655781	AEOXM007	161359	C→T	A186T (GCT→ACT)	WM39_03070 ←	signal peptide protein	- none -	21													0.027	0.033	0.054	0.062	0.051	0.048	0.082	0.116	0.135	0.171	0.26	0.118	0.27	0.53	1							1	1	1	0.212	0.13	0.342
656975	AEOXM007	162553	C→T	G210D (GGT→GAT)	WM39_03075 ←	aspartate‑semialdehyde dehydrogenase	Lysine Biosynthesis DAP Pathway, GJO scratch; Threonine and Homoserine Biosynthesis	5																				0.023	0.1		0.02	0.02	0.01
659003	AEOXM007	164581	C→T	intergenic (+89/‑601)	WM39_03080 → / → WM39_03085	endonuclease/glutamate:protein symporter		1
659218	AEOXM007	164796	A→G	intergenic (+304/‑386)	WM39_03080 → / → WM39_03085	endonuclease/glutamate:protein symporter		7																							0.023	0.081	0.103	0.15											0.054	0.106	0.043
659451	AEOXM007	165029	C→T	intergenic (+537/‑153)	WM39_03080 → / → WM39_03085	endonuclease/glutamate:protein symporter		5
661728	AEOXM007	167306	C→T	R107H (CGC→CAC)	WM39_03090 ←	glycosyl transferase	- none -	8																			0.019	0.057	0.054	0.02	0.065	0.007	0.011	0.009
664198	AEOXM007	169776	A→G	L620P (CTT→CCT)	WM39_03105 ←	ABC transporter ATPase	- none -	1
664474	AEOXM007	170052	C→T	R528H (CGT→CAT)	WM39_03105 ←	ABC transporter ATPase	- none -	1																											1
666013	AEOXM007	171591	C→T	G15E (GGA→GAA)	WM39_03105 ←	ABC transporter ATPase	- none -	4																					0.015	0.118	0.023	0.024
666131	AEOXM007	171709	G→A	A15T (GCA→ACA)	WM39_03110 →	SlyX protein	- none -	7																				0.015			0.022		0.027		1									1		0.024	0.191
667964	AEOXM007	173542	C→T	intergenic (+95/‑53)	WM39_03120 → / → WM39_03125	MarR family transcriptional regulator/hypothetical protein		1
671776	AEOXM007	177354	C→T	A184V (GCA→GTA)	WM39_03135 →	signal peptide protein	- none -	10															0.013		0.049	0.022	0.077	0.064	0.032	0.3	0.077	0.066	0.044
671976	AEOXM007	177554	C→T	L251L (CTG→TTG)	WM39_03135 →	signal peptide protein	- none -	6																									0.027	0.014	1									1		0.016	0.127
672351	AEOXM007	177929	C→T	A77V (GCA→GTA)	WM39_03140 →	PF03729 repeat protein	- none -	2																																								1
674024	AEOXM008	1151	A→G	N227D (AAC→GAC)	WM39_03150 →	ATP‑dependent DNA helicase PcrA	DNA repair, bacterial UvrD and related helicases	1																																					0.271
678476	AEOXM008	5603	(G)5→6	coding (96/1710 nt)	WM39_03175 ←	sodium:proton antiporter	Potassium homeostasis	2
678669	AEOXM008	5796	(A)8→9	intergenic (‑98/+50)	WM39_03175 ← / ← rpmG	sodium:proton antiporter/50S ribosomal protein L33		1
678672	AEOXM008	5799	(A)9→10	intergenic (‑101/+47)	WM39_03175 ← / ← rpmG	sodium:proton antiporter/50S ribosomal protein L33		6													0.022										0.014	0.029
678673	AEOXM008	5800	Δ1 bp	intergenic (‑102/+46)	WM39_03175 ← / ← rpmG	sodium:proton antiporter/50S ribosomal protein L33		4											0.028										0.024	0.08
678898	AEOXM008	6025	G→A	Q76* (CAA→TAA)	rpmB ←	50S ribosomal protein L28	Ribosome LSU bacterial	5
679063	AEOXM008	6190	C→T	A21T (GCC→ACC)	rpmB ←	50S ribosomal protein L28	Ribosome LSU bacterial	1																																				1
679458	AEOXM008	6585	C→T	G428S (GGT→AGT)	WM39_03190 ←	coniferyl aldehyde dehydrogenase	Glycerolipid and Glycerophospholipid Metabolism in Bacteria; Methylglyoxal Metabolism; Methylglyoxal Metabolism; Pyruvate metabolism II: acetyl-CoA, acetogenesis from pyruvate	3																									0.039	0.059											0.02
681565	AEOXM008	8692	C→T	intergenic (+21/‑54)	WM39_03195 → / → WM39_03200	TetR family transcriptional regulator/formyltetrahydrofolate deformylase		1																											1
682295	AEOXM008	9422	+TGTGAC	coding (677/864 nt)	WM39_03200 →	formyltetrahydrofolate deformylase	5-FCL-like protein; One-carbon metabolism by tetrahydropterines	1		0.139
683676	AEOXM008	10803	G→A	M1M (ATG→ATA)	WM39_03210 →	biopolymer transporter ExbB	Ton and Tol transport systems	1																											1
695358	AEOXM008	22485	G→A	intergenic (‑121/+52)	WM39_03265 ← / ← WM39_03270	alkaline phosphatase/preprotein translocase		1
695604	AEOXM008	22731	C→T	G193S (GGT→AGT)	WM39_03270 ←	preprotein translocase	Cluster-based Subsystem Grouping Hypotheticals - perhaps Proteosome Related; Twin-arginine translocation system	1																													1
696169	AEOXM008	23296	C→T	L4L (CTG→CTA)	WM39_03270 ←	preprotein translocase	Cluster-based Subsystem Grouping Hypotheticals - perhaps Proteosome Related; Twin-arginine translocation system	3
696240	AEOXM008	23367	C→T	T125T (ACG→ACA)	WM39_03275 ←	preprotein translocase subunit TatB	Twin-arginine translocation system	4
696978	AEOXM008	24105	A→G	intergenic (‑134/‑119)	WM39_03280 ← / → WM39_03285	preprotein translocase subunit TatA/permease		2													0.056	0.098
700592	AEOXM008	27719	C→T	E236K (GAA→AAA)	WM39_03305 ←	homoserine acetyltransferase	Methionine Biosynthesis	8																		0.041	0.063	0.074	0.042	0.294	0.118	0.056	0.039
702845	AEOXM008	29972	C→T	A78A (GCG→GCA)	WM39_03310 ←	2‑isopropylmalate synthase	Branched-Chain Amino Acid Biosynthesis; Leucine Biosynthesis	5																				0.031	0.064	0.023		0.026		0.015
705143	AEOXM008	32270	C→T	E472K (GAA→AAA)	WM39_03320 ←	ligand‑gated channel protein	- none -	4
707993	AEOXM008	35120	C→T	D341D (GAC→GAT)	WM39_03325 →	trigger factor	Bacterial Cell Division	7																																									1
709076	AEOXM008	36203	C→T	V193V (GTC→GTT)	WM39_03330 →	Clp protease ClpP	Proteolysis in bacteria, ATP-dependent; cAMP signaling in bacteria	1
711494	AEOXM008	38621	+A	coding (468/555 nt)	WM39_03345 ←	signal peptide protein	- none -	1
714124	AEOXM008	41251	C→T	A626A (GCG→GCA)	WM39_03355 ←	phosphate acetyltransferase	Fermentations: Mixed acid; Pyruvate metabolism II: acetyl-CoA, acetogenesis from pyruvate	11																		0.01		0.014			0.016	0.012	0.022	0.025	1									1	0.011	0.022	0.189
715600	AEOXM008	42727	A→G	S134S (AGT→AGC)	WM39_03355 ←	phosphate acetyltransferase	Fermentations: Mixed acid; Pyruvate metabolism II: acetyl-CoA, acetogenesis from pyruvate	13															0.032	0.144	0.05	0.056	0.19	0.039	0.042	0.014	0.092	0.333	0.321							1					0.562
715960	AEOXM008	43087	A→G	G14G (GGT→GGC)	WM39_03355 ←	phosphate acetyltransferase	Fermentations: Mixed acid; Pyruvate metabolism II: acetyl-CoA, acetogenesis from pyruvate	1																															1
717982	AEOXM008	45109	C→T	intergenic (‑735/‑28)	WM39_03360 ← / → WM39_03365	acetate kinase/phosphogluconate dehydratase		1																											1
719740	AEOXM008	46867	A→G	A577A (GCA→GCG)	WM39_03365 →	phosphogluconate dehydratase	Entner-Doudoroff Pathway	1																	0.055
721135	AEOXM008	48262	G→A	V146I (GTT→ATT)	WM39_03375 →	gluconate permease	D-gluconate and ketogluconates metabolism	12													0.011	0.018	0.026		0.049	0.045	0.055	0.055	0.031	0.316	0.102	0.062	0.031
722933	AEOXM008	50060	A→G	D58G (GAC→GGC)	WM39_03385 →	aldehyde dehydrogenase	- none -	1																																								1
725857	AEOXM008	52984	(A)7→6	intergenic (‑96/‑204)	WM39_03390 ← / → WM39_03395	gamma‑glutamyl phosphate reductase/hydrolase		1
727342	AEOXM008	54469	C→T	R428C (CGC→TGC)	WM39_03395 →	hydrolase	- none -	1
732326	AEOXM008	59453	C→T	P142L (CCG→CTG)	WM39_03415 →	glycosyl transferase	- none -	3																		0.027			0.055	0.101
734100	AEOXM008	61227	A→G	intergenic (+36/‑78)	WM39_03425 → / → WM39_03430	FeS assembly protein IscX/nucleoside diphosphate kinase		6																						0.117	0.063		0.025	0.075												0.032	0.02
735496	AEOXM008	62623	A→G	L255L (CTA→CTG)	WM39_03435 →	50S rRNA methyltransferase	CBSS-498211.3.peg.1415; RNA methylation	4																					0.024	0.147	0.041	0.032
737255	AEOXM008	64382	A→G	D162G (GAT→GGT)	WM39_03445 →	DNA‑binding protein	CBSS-498211.3.peg.1415	11												0.017			0.014		0.042	0.042	0.08	0.051	0.061	0.304	0.095	0.074	0.023
742319	AEOXM008	69446	C→T	A91V (GCG→GTG)	WM39_03470 →	GTP‑binding protein	CBSS-290633.1.peg.1906; CBSS-498211.3.peg.1415; Universal GTPases	4																											1									1		0.022	0.135
743382	AEOXM008	70509	C→T	V445V (GTC→GTT)	WM39_03470 →	GTP‑binding protein	CBSS-290633.1.peg.1906; CBSS-498211.3.peg.1415; Universal GTPases	3																			0.026			0.092	0.041
744424	AEOXM008	71551	C→T	R55C (CGT→TGT)	WM39_03480 →	acyltransferase	Phospholipid and Fatty acid biosynthesis related cluster	2
745723	AEOXM008	72850	C→T	S50L (TCG→TTG)	WM39_03495 →	Clp protease	Phospholipid and Fatty acid biosynthesis related cluster	6																									0.018	0.013	1									1		0.017	0.146
747642	AEOXM008	74769	C→T	Q502* (CAG→TAG)	WM39_03500 →	acyl‑CoA synthetase	Phospholipid and Fatty acid biosynthesis related cluster	10																			0.028				0.016	0.017	0.053	0.067								1	1		0.121	0.033	0.018
748007	AEOXM008	75134	C→T	Q70* (CAA→TAA)	WM39_03505 →	glycosyl transferase	Phospholipid and Fatty acid biosynthesis related cluster	5																	0.151		0.451						1							1					1
751386	AEOXM008	78513	A→G	Q124R (CAG→CGG)	WM39_03520 →	4‑hydroxybenzoyl‑CoA thioesterase	Phospholipid and Fatty acid biosynthesis related cluster	1
753688	AEOXM008	80815	G→A	M547I (ATG→ATA)	WM39_03530 →	acyl‑sn‑glycerol‑3‑phosphate acyltransferase	Phospholipid and Fatty acid biosynthesis related cluster	1
753787	AEOXM008	80914	A→G	L580L (TTA→TTG)	WM39_03530 →	acyl‑sn‑glycerol‑3‑phosphate acyltransferase	Phospholipid and Fatty acid biosynthesis related cluster	4																						0.09	0.026		0.011	0.012
754375	AEOXM008	81502	(A)5→6	intergenic (+12/‑18)	WM39_03530 → / → WM39_03535	acyl‑sn‑glycerol‑3‑phosphate acyltransferase/FAD‑dependent oxidoreductase		8																							0.02	0.01	0.03	0.013	1									1		0.032	0.125
754431	AEOXM008	81558	G→A	G13G (GGG→GGA)	WM39_03535 →	FAD‑dependent oxidoreductase	Phospholipid and Fatty acid biosynthesis related cluster	5																																								1
755824	AEOXM008	82951	A→G	E45G (GAG→GGG)	WM39_03540 →	hypothetical protein	- none -	1
759616	AEOXM008	86743	(G)5→4	coding (1008/1227 nt)	WM39_03560 →	3‑oxoacyl‑ACP synthase	Phospholipid and Fatty acid biosynthesis related cluster	6																							0.063	0.381	0.339	0.135						1					0.565
760503	AEOXM008	87630	A→G	K66K (AAA→AAG)	WM39_03570 →	ACP synthase	Fatty Acid Biosynthesis FASII	6																			0.016	0.022		0.102	0.053	0.031	0.029
765517	AEOXM008	92644	T→C	T148T (ACT→ACC)	WM39_03605 →	enoyl‑ACP reductase	Fatty Acid Biosynthesis FASII	3																					0.053		0.027			0.141
767852	AEOXM008	94979	C→T	A503T (GCC→ACC)	WM39_03615 ←	macrolide transporter	Multidrug Resistance Efflux Pumps	6													0.032	0.051	0.029	0.015	0.069	0.008
768573	AEOXM008	95700	A→G	R262R (CGT→CGC)	WM39_03615 ←	macrolide transporter	Multidrug Resistance Efflux Pumps	1																											1
770554	AEOXM008	97681	C→T	V50I (GTA→ATA)	WM39_03620 ←	secretion protein HylD	Multidrug Resistance Efflux Pumps	5
772320	AEOXM008	99447	A→G	L3S (TTA→TCA)	WM39_03630 ←	lipoprotein	CBSS-208964.1.peg.3988; KDO2-Lipid A biosynthesis; Lipopolysaccharide assembly	1																																				1
772870	AEOXM008	99997	C→T	A704T (GCA→ACA)	WM39_03635 ←	leucyl‑tRNA synthetase	CBSS-208964.1.peg.3988; tRNA aminoacylation, Leu	7																							0.054	0.401	0.392	0.169						1					0.606	0.017
772904	AEOXM008	100031	A→G	R692R (CGT→CGC)	WM39_03635 ←	leucyl‑tRNA synthetase	CBSS-208964.1.peg.3988; tRNA aminoacylation, Leu	1
774377	AEOXM008	101504	C→T	T201T (ACG→ACA)	WM39_03635 ←	leucyl‑tRNA synthetase	CBSS-208964.1.peg.3988; tRNA aminoacylation, Leu	1																																							0.076
774983	AEOXM008	102110	C→T	intergenic (‑4/+183)	WM39_03635 ← / ← WM39_03640	leucyl‑tRNA synthetase/hypothetical protein		2
781948	AEOXM008	109075	T→C	intergenic (+299/‑306)	WM39_03660 → / → WM39_03665	diguanylate cyclase/TetR family transcriptional regulator		1
784506	AEOXM008	111633	+AGA	coding (569/864 nt)	WM39_03675 →	hypothetical protein	- none -	1												0.104
785074	AEOXM008	112201	C→T	P23P (CCC→CCT)	prfC →	peptide chain release factor 3	Translation termination factors bacterial	1
786349	AEOXM008	113476	C→T	D448D (GAC→GAT)	prfC →	peptide chain release factor 3	Translation termination factors bacterial	9
788195	AEOXM008	115322	A→G	K200E (AAA→GAA)	WM39_03690 →	hypothetical protein	- none -	10																				0.039		0.036	0.082	0.017	0.097	0.078								1	1		0.146		0.09
793079	AEOXM008	120206	C→T	G43G (GGC→GGT)	WM39_03710 →	NAD(P)‑binding enzyme	- none -	5																																								1
796946	AEOXM008	124073	A→G	F381L (TTT→CTT)	WM39_03730 ←	MFS transporter	- none -	1
798752	AEOXM008	125879	C→T	R252H (CGT→CAT)	WM39_03740 ←	transporter	Queuosine-Archaeosine Biosynthesis	8																								0.016	0.053	0.031		1	1								0.01	0.012	0.017
800164	AEOXM008	127291	C→T	S140L (TCA→TTA)	WM39_03745 →	NAD(P) transhydrogenase subunit alpha	Phosphate metabolism	3												0.022	0.073	0.094
800955	AEOXM008	128082	C→T	P24L (CCA→CTA)	WM39_03750 →	NAD(P) transhydrogenase subunit alpha	Phosphate metabolism	6																									0.021	0.014	1									1		0.021	0.157
802686	AEOXM008	129813	(A)7→6	intergenic (+20/+33)	WM39_03755 → / ← WM39_03760	NAD synthetase/dehydrogenase		1
804285	AEOXM008	131412	A→G	V262A (GTA→GCA)	WM39_03770 ←	hydroxypyruvate isomerase	Glycerate metabolism	6																							0.038	0.369	0.303	0.144						1					0.62
804595	AEOXM008	131722	C→T	A159T (GCC→ACC)	WM39_03770 ←	hydroxypyruvate isomerase	Glycerate metabolism	6
804723	AEOXM008	131850	A→G	L116P (CTC→CCC)	WM39_03770 ←	hydroxypyruvate isomerase	Glycerate metabolism	1																											1
804730	AEOXM008	131857	C→T	D114N (GAC→AAC)	WM39_03770 ←	hydroxypyruvate isomerase	Glycerate metabolism	5																				0.02	0.016	0.112	0.033	0.028
805460	AEOXM008	132587	C→T	G165S (GGC→AGC)	WM39_03775 ←	3‑hydroxyisobutyrate dehydrogenase	Allantoin Utilization; Glycerate metabolism	5																									0.026		1									1		0.026	0.123
805676	AEOXM008	132803	C→T	D93N (GAC→AAC)	WM39_03775 ←	3‑hydroxyisobutyrate dehydrogenase	Allantoin Utilization; Glycerate metabolism	5								0.015	0.009	0.025			0.028	0.094
806332	AEOXM008	133459	C→T	W140* (TGG→TGA)	WM39_03780 ←	enoyl‑CoA hydratase	Acetyl-CoA fermentation to Butyrate; Butanol Biosynthesis; Butyrate metabolism cluster; Fatty acid metabolism cluster; Isoleucine degradation; Polyhydroxybutyrate metabolism	1																	0.065
813341	AEOXM008	140468	Δ3 bp	coding (327‑329/2307 nt)	WM39_03805 →	GTP pyrophosphokinase	BarA-UvrY(SirA) two-component regulatory system; CBSS-176299.4.peg.1292; CBSS-176299.4.peg.1292; Stringent Response, (p)ppGpp metabolism; Stringent Response, (p)ppGpp metabolism	1										0.089
813864	AEOXM008	140991	C→T	R284* (CGA→TGA)	WM39_03805 →	GTP pyrophosphokinase	BarA-UvrY(SirA) two-component regulatory system; CBSS-176299.4.peg.1292; CBSS-176299.4.peg.1292; Stringent Response, (p)ppGpp metabolism; Stringent Response, (p)ppGpp metabolism	8																		0.011	0.024	0.031	0.011	0.115	0.032	0.022	0.018
813912	AEOXM008	141039	C→T	R300C (CGT→TGT)	WM39_03805 →	GTP pyrophosphokinase	BarA-UvrY(SirA) two-component regulatory system; CBSS-176299.4.peg.1292; CBSS-176299.4.peg.1292; Stringent Response, (p)ppGpp metabolism; Stringent Response, (p)ppGpp metabolism	10															0.01		0.039	0.033	0.052	0.047	0.039	0.309	0.075	0.044	0.03
814552	AEOXM008	141679	C→T	T513I (ACA→ATA)	WM39_03805 →	GTP pyrophosphokinase	BarA-UvrY(SirA) two-component regulatory system; CBSS-176299.4.peg.1292; CBSS-176299.4.peg.1292; Stringent Response, (p)ppGpp metabolism; Stringent Response, (p)ppGpp metabolism	5																																								1
815321	AEOXM008	142448	A→G	*769* (TAA→TAG)	WM39_03805 →	GTP pyrophosphokinase	BarA-UvrY(SirA) two-component regulatory system; CBSS-176299.4.peg.1292; CBSS-176299.4.peg.1292; Stringent Response, (p)ppGpp metabolism; Stringent Response, (p)ppGpp metabolism	1																																								1
816366	AEOXM008	143493	C→T	A39V (GCT→GTT)	WM39_03815 →	nucleoside triphosphate hydrolase	Nucleoside triphosphate pyrophosphohydrolase MazG	3																							0.014		0.028	0.058
818094	AEOXM008	145221	A→G	T178T (ACA→ACG)	WM39_03825 →	poly(A) polymerase	Polyadenylation bacterial	1
819924	AEOXM008	147051	C→T	R126C (CGT→TGT)	panB →	3‑methyl‑2‑oxobutanoate hydroxymethyltransferase	Coenzyme A Biosynthesis; Coenzyme A Biosynthesis cluster	2																																								1
820577	AEOXM008	147704	G→A	P72P (CCG→CCA)	WM39_03840 →	pantoate‑‑beta‑alanine ligase	Coenzyme A Biosynthesis; Coenzyme A Biosynthesis cluster; Folate biosynthesis cluster	2																																								1
822503	AEOXM008	149630	C→T	P51S (CCT→TCT)	WM39_03855 →	hypothetical protein	NhaA, NhaD and Sodium-dependent phosphate transporters; Phosphate metabolism	8																							0.026	0.015	0.018		1									1	0.012	0.012	0.174
822515	AEOXM008	149642	C→T	R55C (CGT→TGT)	WM39_03855 →	hypothetical protein	NhaA, NhaD and Sodium-dependent phosphate transporters; Phosphate metabolism	1																																								1
822969	AEOXM008	150096	C→T	W537* (TGG→TGA)	WM39_03860 ←	acyl‑CoA synthetase	- none -	2
825372	AEOXM008	152499	A→G	I128V (ATC→GTC)	WM39_03865 →	threonyl‑tRNA synthetase	tRNA aminoacylation, Thr	1
826312	AEOXM008	153439	C→T	A441V (GCA→GTA)	WM39_03865 →	threonyl‑tRNA synthetase	tRNA aminoacylation, Thr	13															0.036	0.07	0.075	0.104	0.051	0.105	0.143	0.084	0.103	0.009	0.014	0.043													0.039
826990	AEOXM008	154117	T→C	intergenic (+77/‑67)	WM39_03865 → / → WM39_03870	threonyl‑tRNA synthetase/translation initiation factor IF‑3		29						0.205	0.264	0.315	0.219	0.181	0.108	0.515	0.232	0.223	0.448	0.462	0.541	0.594	0.389	0.506	0.574	0.457	0.615	0.411	0.401	0.678	1				1			1	1	1	0.263	0.267	0.665
828546	AEOXM008	155673	A→G	K66K (AAA→AAG)	WM39_03880 →	membrane protein	- none -	4																				0.034	0.034		0.035			0.189
828986	AEOXM008	156113	G→A	S361L (TCA→TTA)	WM39_03885 ←	transporter	- none -	1																											1
830893	AEOXM008	158020	+A	intergenic (+12/‑79)	rplT → / → WM39_03900	50S ribosomal protein L20/hypothetical protein		2																							0.015			0.166
833287	AEOXM008	160414	C→T	L11F (CTT→TTT)	WM39_03915 →	phenylalanyl‑tRNA synthetase	tRNA aminoacylation, Phe	1																																								1
833371	AEOXM008	160498	G→A	E39K (GAA→AAA)	WM39_03915 →	phenylalanyl‑tRNA synthetase	tRNA aminoacylation, Phe	1
834789	AEOXM008	161916	T→C	R173R (CGT→CGC)	pheT →	phenylalanine‑‑tRNA ligase	tRNA aminoacylation, Phe	1
837166	AEOXM008	164293	Δ3 bp	coding (193‑195/246 nt)	WM39_03930 ←	hypothetical protein	- none -	1																				0.051
837689	AEOXM008	164816	C→T	intergenic (‑329/+86)	WM39_03930 ← / ← rho	hypothetical protein/transcription termination factor Rho		4
838878	AEOXM008	166005	C→T	E56K (GAA→AAA)	rho ←	transcription termination factor Rho	Transcription factors bacterial	5											0.04	0.016	0.016	0.108	0.024
838980	AEOXM008	166107	C→T	G22S (GGC→AGC)	rho ←	transcription termination factor Rho	Transcription factors bacterial	4																								0.01	0.018					1			1
841720	AEOXM008	168847	C→T	R71C (CGT→TGT)	WM39_03950 →	acetyl‑CoA carboxylase	Fatty Acid Biosynthesis FASII	3													0.035	0.054	0.011
844586	AEOXM008	171713	C→T	A29V (GCG→GTG)	WM39_03965 →	membrane protein	CBSS-630.2.peg.3360	1
844778	AEOXM008	171905	C→T	P93L (CCG→CTG)	WM39_03965 →	membrane protein	CBSS-630.2.peg.3360	1																																								1
845385	AEOXM008	172512	A→G	A839A (GCT→GCC)	WM39_03970 ←	DNA polymerase I	DNA Repair Base Excision	2																																								1
846111	AEOXM008	173238	A→G	G597G (GGT→GGC)	WM39_03970 ←	DNA polymerase I	DNA Repair Base Excision	1
847627	AEOXM008	174754	G→A	A92V (GCA→GTA)	WM39_03970 ←	DNA polymerase I	DNA Repair Base Excision	1																																				1
850865	AEOXM008	177992	C→T	E302E (GAG→GAA)	WM39_03980 ←	mechanosensitive ion channel protein	Potassium homeostasis	6																																									1
859184	AEOXM008	186311	C→T	S9S (TCG→TCA)	WM39_04025 ←	VacJ family lipoprotein	- none -	5
864498	AEOXM009	4889	C→T	R2* (CGA→TGA)	WM39_04060 →	histidinol dehydrogenase	Histidine Biosynthesis	1																											1
866408	AEOXM009	6799	C→T	R185R (CGC→CGT)	WM39_04065 →	histidinol‑phosphate aminotransferase	Histidine Biosynthesis	5																																								1
869703	AEOXM009	10094	Δ1 bp	intergenic (+205/‑126)	WM39_04075 → / → WM39_04080	protein FilA/double‑glycine peptidase		8		0.015		0.016								0.024	0.073	0.089									0.011			0.023
870051	AEOXM009	10442	G→A	V75I (GTT→ATT)	WM39_04080 →	double‑glycine peptidase	- none -	4
870968	AEOXM009	11359	C→T	Q91* (CAG→TAG)	WM39_04090 →	signal peptide protein	- none -	1																											1
873644	AEOXM009	14035	C→T	P39L (CCA→CTA)	WM39_04100 →	protein FilE	- none -	4
873841	AEOXM009	14232	+9 bp	coding (313/1242 nt)	WM39_04100 →	protein FilE	- none -	2																																		1	100%		0.173
878964	AEOXM009	19355	C→T	P66P (CCC→CCT)	WM39_04125 →	peptidase	- none -	3										0.024	0.272	0.062
880995	AEOXM009	21386	Δ1 bp	coding (624/1452 nt)	WM39_04135 →	peptidase C13 family protein	- none -	8											0.017	0.211		0.021	0.039	0.029		0.024					0.01	0.043
882240	AEOXM009	22631	(G)6→7	coding (449/846 nt)	WM39_04140 →	S‑formylglutathione hydrolase	Glutathione-dependent pathway of formaldehyde detoxification	1																																									1
886393	AEOXM009	26784	A→G	T298A (ACA→GCA)	WM39_04165 →	copper oxidase	Copper homeostasis	2																											1									1
888575	AEOXM009	28966	C→T	A123A (GCC→GCT)	WM39_04175 →	cation transporter	Cobalt-zinc-cadmium resistance	6						0.023	0.011		0.02																0.026					1			1
891930	AEOXM009	32321	A→G	A88A (GCA→GCG)	WM39_04195 →	quinolinate synthetase	Mycobacterium virulence operon possibly involved in quinolinate biosynthesis; NAD and NADP cofactor biosynthesis global	1
895087	AEOXM009	35478	T→C	V69A (GTA→GCA)	WM39_04225 →	zinc‑binding dehydrogenase	- none -	1
896124	AEOXM009	36515	A→G	intergenic (+67/+38)	WM39_04225 → / ← WM39_04230	zinc‑binding dehydrogenase/LysR family transcriptional regulator		6																							0.038	0.346	0.336	0.166						1					0.592
897293	AEOXM009	37684	A→G	intergenic (‑184/‑62)	WM39_04230 ← / → WM39_04235	LysR family transcriptional regulator/acyl‑CoA dehydrogenase		5																																								1
899203	AEOXM009	39594	A→T	I135F (ATC→TTC)	WM39_04240 →	MFS transporter	Sialic Acid Metabolism	1																											1
899551	AEOXM009	39942	C→T	H251Y (CAC→TAC)	WM39_04240 →	MFS transporter	Sialic Acid Metabolism	1																											1
900074	AEOXM009	40465	C→T	P425L (CCT→CTT)	WM39_04240 →	MFS transporter	Sialic Acid Metabolism	4																					0.073		0.016	0.015	0.015
900831	AEOXM009	41222	C→T	A219V (GCA→GTA)	WM39_04245 →	CoA‑transferase	- none -	1
903662	AEOXM009	44053	(C)6→7	coding (378/1407 nt)	WM39_04255 ←	tricarballylate dehydrogenase	Tricarballylate Utilization	2																							0.021
905090	AEOXM009	45481	C→T	intergenic (‑18/+115)	WM39_04260 ← / ← WM39_04265	LysR family transcriptional regulator/PROX protein		1																											1
906122	AEOXM009	46513	C→T	T427T (ACG→ACA)	WM39_04270 ←	citrate‑proton symporter	Tricarballylate Utilization	7																									0.013	0.015	1									1	0.014	0.016	0.129
906499	AEOXM009	46890	Δ3 bp	coding (902‑904/1311 nt)	WM39_04270 ←	citrate‑proton symporter	Tricarballylate Utilization	1						0.147
906507	AEOXM009	46898	C→T	G299D (GGC→GAC)	WM39_04270 ←	citrate‑proton symporter	Tricarballylate Utilization	1
906533	AEOXM009	46924	C→T	M290I (ATG→ATA)	WM39_04270 ←	citrate‑proton symporter	Tricarballylate Utilization	8																		0.032	0.051	0.037	0.038	0.274	0.078	0.037	0.029
906653	AEOXM009	47044	A→G	T250T (ACT→ACC)	WM39_04270 ←	citrate‑proton symporter	Tricarballylate Utilization	1
910583	AEOXM009	50974	C→T	D85D (GAC→GAT)	WM39_04285 →	amidohydrolase	Lysine Biosynthesis DAP Pathway, GJO scratch	1																													1
910656	AEOXM009	51047	C→T	R110C (CGT→TGT)	WM39_04285 →	amidohydrolase	Lysine Biosynthesis DAP Pathway, GJO scratch	4																							0.039	0.016	0.021	0.09
912375	AEOXM009	52766	A→G	V129A (GTT→GCT)	WM39_04290 ←	AraC family transcriptional regulator	- none -	1												0.072
914557	AEOXM009	54948	A→G	V52A (GTA→GCA)	WM39_04300 ←	lysine transporter LysE	- none -	1																																				1
915580	AEOXM009	55971	G→A	G205D (GGC→GAC)	WM39_04305 →	LysR family transcriptional regulator	- none -	1																	0.072
915691	AEOXM009	56082	A→G	N242S (AAC→AGC)	WM39_04305 →	LysR family transcriptional regulator	- none -	1
917014	AEOXM009	57405	C→T	A270V (GCT→GTT)	WM39_04310 →	hypothetical protein	- none -	1																																								1
917164	AEOXM009	57555	A→G	Q320R (CAG→CGG)	WM39_04310 →	hypothetical protein	- none -	1																																								1
918377	AEOXM009	58768	C→T	intergenic (+120/‑66)	WM39_04315 → / → WM39_04320	5‑methyltetrahydropteroyltriglutamate‑‑ homocysteine methyltransferase/flavin reductase		1																											1
919531	AEOXM009	59922	A→G	Y7C (TAC→TGC)	WM39_04325 →	TetR family transcriptional regulator	- none -	1																	0.057
919539	AEOXM009	59930	G→T	A10S (GCT→TCT)	WM39_04325 →	TetR family transcriptional regulator	- none -	1																													1
921264	AEOXM009	61655	+A	coding (918/2688 nt)	WM39_04330 →	restriction endonuclease	- none -	1																																					0.246
923955	AEOXM009	64346	A→G	A175A (GCT→GCC)	WM39_04340 ←	LysR family transcriptional regulator	- none -	11														0.012	0.015		0.046	0.042	0.055	0.04	0.035	0.293	0.092	0.055	0.025
924468	AEOXM009	64859	G→A	D4D (GAC→GAT)	WM39_04340 ←	LysR family transcriptional regulator	- none -	6																								0.01	0.031		1									1		0.03	0.143
926518	AEOXM009	66909	G→A	D773D (GAC→GAT)	WM39_04350 ←	membrane protein	- none -	1
926577	AEOXM009	66968	+GCCTAT	coding (2260/2925 nt)	WM39_04350 ←	membrane protein	- none -	1
928393	AEOXM009	68784	A→G	T148T (ACT→ACC)	WM39_04350 ←	membrane protein	- none -	6																							0.055	0.323	0.328	0.154						1					0.553
932997	AEOXM009	73388	C→T	A249T (GCA→ACA)	WM39_04365 ←	glucose dehydrogenase	Chorismate Synthesis; Quinate degradation	2
938336	AEOXM009	78727	A→G	Y270H (TAT→CAT)	WM39_04390 ←	excisionase	- none -	1																															1
939786	AEOXM009	80177	A→G	L103P (CTA→CCA)	WM39_04395 ←	transposase	- none -	6
940677	AEOXM009	81068	A→G	S432S (AGT→AGC)	WM39_04400 ←	transposase	- none -	1
947509	AEOXM009	87900	C→T	T1045I (ACA→ATA)	WM39_04420 →	ATP‑binding protein	- none -	11															0.014		0.047	0.028	0.058	0.047	0.039	0.331	0.078	0.042	0.027	0.007
947933	AEOXM009	88324	A→G	T85A (ACC→GCC)	WM39_04425 →	phage‑like protein	Cysteine Biosynthesis; Inorganic Sulfur Assimilation	1																																				1
950317	AEOXM009	90708	A→G	P41P (CCT→CCC)	WM39_04430 ←	hypothetical protein	- none -	5
950957	AEOXM009	91348	A→G	S608S (AGT→AGC)	WM39_04435 ←	histidine kinase	- none -	5																0.031		0.068	0.033			0.055	0.011
951458	AEOXM009	91849	C→T	Q441Q (CAG→CAA)	WM39_04435 ←	histidine kinase	- none -	4																											1									1		0.02	0.127
952938	AEOXM009	93329	A→G	intergenic (‑158/+109)	WM39_04435 ← / ← WM39_04440	histidine kinase/chromate transporter		4																					0.016				0.038	0.061											0.015
953507	AEOXM009	93898	G→A	intergenic (‑149/+79)	WM39_04440 ← / ← WM39_04445	chromate transporter/ribonucleotide‑diphosphate reductase subunit beta		15																	0.073	0.041	0.053	0.05	0.04	0.018	0.081	0.013	0.095	0.08								1	1		0.103	0.04	0.093
954144	AEOXM009	94535	A→G	T242T (ACT→ACC)	WM39_04445 ←	ribonucleotide‑diphosphate reductase subunit beta	Ribonucleotide reduction	5																																								1
956007	AEOXM009	96398	A→G	A675A (GCT→GCC)	WM39_04455 ←	ribonucleotide‑diphosphate reductase subunit alpha	Ribonucleotide reduction	1
956014	AEOXM009	96405	C→T	R673H (CGT→CAT)	WM39_04455 ←	ribonucleotide‑diphosphate reductase subunit alpha	Ribonucleotide reduction	5																					0.014		0.032		0.027	0.052											0.029
956205	AEOXM009	96596	Δ3 bp	coding (1825‑1827/2835 nt)	WM39_04455 ←	ribonucleotide‑diphosphate reductase subunit alpha	Ribonucleotide reduction	1
958865	AEOXM009	99256	C→T	A101V (GCA→GTA)	WM39_04465 →	chemotaxis protein CheY	Orphan regulatory proteins	7			0.009	0.03
958910	AEOXM009	99301	C→T	A116V (GCG→GTG)	WM39_04465 →	chemotaxis protein CheY	Orphan regulatory proteins	8				0.05		0.029	0.024																0.012	0.011		0.018											0.013	0.009
958982	AEOXM009	99373	A→G	D140G (GAC→GGC)	WM39_04465 →	chemotaxis protein CheY	Orphan regulatory proteins	7																				0.015					0.018	0.028	1									1		0.031	0.185
962307	AEOXM009	102698	(G)6→7	coding (546/1422 nt)	WM39_04480 ←	diguanylate cyclase	Putative hemin transporter; cAMP signaling in bacteria	9										0.013	0.268	0.073													0.017		1									1	0.014	0.019	0.135
962848	AEOXM009	103239	G→A	P2L (CCA→CTA)	WM39_04480 ←	diguanylate cyclase	Putative hemin transporter; cAMP signaling in bacteria	3																				0.03	0.075					0.046
962859	AEOXM009	103250	C→T	intergenic (‑7/‑421)	WM39_04480 ← / → WM39_04485	diguanylate cyclase/NADH‑quinone oxidoreductase subunit A		20			0.063	0.057	0.053	0.028	0.034		0.036				0.019			0.045				0.041	0.101	0.03	0.052			0.032						1					0.038	0.02
965232	AEOXM009	105623	C→T	F211F (TTC→TTT)	WM39_04495 →	NADH:ubiquinone oxidoreductase	NADH ubiquinone oxidoreductase; NADH ubiquinone oxidoreductase; Respiratory Complex I; Respiratory Complex I	1
965607	AEOXM009	105998	C→T	F336F (TTC→TTT)	WM39_04495 →	NADH:ubiquinone oxidoreductase	NADH ubiquinone oxidoreductase; NADH ubiquinone oxidoreductase; Respiratory Complex I; Respiratory Complex I	7																				0.03	0.081	0.027	0.018	0.02	0.008	0.011
967419	AEOXM009	107810	C→T	F171F (TTC→TTT)	WM39_04505 →	NADH dehydrogenase	NADH ubiquinone oxidoreductase; Respiratory Complex I	6																							0.068	0.354	0.318	0.176						1					0.557
968981	AEOXM009	109372	C→T	G244G (GGC→GGT)	WM39_04510 →	NADH dehydrogenase	NADH ubiquinone oxidoreductase; Respiratory Complex I	6
973184	AEOXM009	113575	C→T	A51V (GCG→GTG)	WM39_04530 →	NADH‑quinone oxidoreductase subunit K	NADH ubiquinone oxidoreductase; Respiratory Complex I	5																				0.014	0.014	0.1	0.039	0.024
974888	AEOXM009	115279	A→G	L517L (TTA→TTG)	WM39_04535 →	NADH‑quinone oxidoreductase subunit L	NADH ubiquinone oxidoreductase; Respiratory Complex I	10															0.022		0.046	0.028	0.034	0.039	0.039	0.261	0.093	0.074	0.027
975408	AEOXM009	115799	A→G	L60L (TTA→TTG)	WM39_04540 →	NADH:ubiquinone oxidoreductase subunit M	NADH ubiquinone oxidoreductase; Respiratory Complex I	1																	0.057
975655	AEOXM009	116046	Δ3 bp	coding (427‑429/1599 nt)	WM39_04540 →	NADH:ubiquinone oxidoreductase subunit M	NADH ubiquinone oxidoreductase; Respiratory Complex I	1
975772	AEOXM009	116163	A→G	T182A (ACG→GCG)	WM39_04540 →	NADH:ubiquinone oxidoreductase subunit M	NADH ubiquinone oxidoreductase; Respiratory Complex I	1
977158	AEOXM009	117549	T→C	L110P (CTC→CCC)	WM39_04545 →	NADH:ubiquinone oxidoreductase subunit N	NADH ubiquinone oxidoreductase; Respiratory Complex I	1
977999	AEOXM009	118390	A→G	P390P (CCA→CCG)	WM39_04545 →	NADH:ubiquinone oxidoreductase subunit N	NADH ubiquinone oxidoreductase; Respiratory Complex I	4										0.014	0.222	0.07	0.012
978247	AEOXM009	118638	Δ6 bp	coding (1418‑1423/1497 nt)	WM39_04545 →	NADH:ubiquinone oxidoreductase subunit N	NADH ubiquinone oxidoreductase; Respiratory Complex I	1					0.095
979564	AEOXM009	119955	T→C	L272L (CTA→CTG)	WM39_04560 ←	LysR family transcriptional regulator	Cysteine Biosynthesis; LysR-family proteins in Escherichia coli	1
982036	AEOXM009	122427	(A)8→9	coding (50/228 nt)	WM39_04575 →	hypothetical protein	- none -	2
982585	AEOXM009	122976	(A)7→6	coding (144/1677 nt)	WM39_04580 →	TM helix domain protein	- none -	1
983847	AEOXM009	124238	(G)7→8	coding (1406/1677 nt)	WM39_04580 →	TM helix domain protein	- none -	22							0.021		0.022	0.022	0.063	0.046	0.04	0.156	0.064	0.037	0.082	0.021	0.026	0.033	0.026			0.024	0.034	0.025			Δ								0.046
983854	AEOXM009	124245	(G)7→6	coding (1413/1677 nt)	WM39_04580 →	TM helix domain protein	- none -	2																													1
985648	AEOXM009	126039	C→T	intergenic (‑19/+99)	WM39_04590 ← / ← WM39_04595	membrane protein/1‑aminocyclopropane‑1‑carboxylate deaminase		2
987736	AEOXM009	128127	Δ6 bp	coding (88‑93/1134 nt)	WM39_04600 ←	RND transporter	- none -	3
987760	AEOXM009	128151	(TGCAGG)5→4	coding (64‑69/1134 nt)	WM39_04600 ←	RND transporter	- none -	1
988280	AEOXM009	128671	C→T	A411A (GCG→GCA)	WM39_04605 ←	MFS transporter	- none -	6																			0.029	0.03	0.019	0.108	0.035	0.037
991139	AEOXM009	131530	C→T	R33W (CGG→TGG)	WM39_04620 →	hypothetical protein	- none -	1
991607	AEOXM009	131998	T→C	S606S (TCA→TCG)	metG ←	methionine‑‑tRNA ligase	tRNA aminoacylation, Met	8																0.011		0.017	0.036	0.085	0.072	0.028	0.063			0.031
994605	AEOXM009	134996	A→G	E83E (GAA→GAG)	WM39_04635 →	ATP‑binding protein	- none -	14															0.052	0.219	0.166	0.153	0.312	0.091	0.031	0.029	0.131	0.404	0.412	0.217						1					0.59
996310	AEOXM009	136701	A→G	V193V (GTA→GTG)	WM39_04640 →	5'‑methylthioadenosine nucleosidase	Adenosyl nucleosidases; Adenosyl nucleosidases; Methionine Biosynthesis; Methionine Degradation; Polyamine Metabolism	1
997630	AEOXM009	138021	+CAT	coding (73/594 nt)	WM39_04650 →	multidrug transporter MatE	- none -	1																																						0.114
999739	AEOXM009	140130	A→G	Y203C (TAT→TGT)	WM39_04660 →	hypothetical protein	- none -	7																								0.009	0.02	0.011	1									1		0.025	0.137
1000166	AEOXM009	140557	C→T	N345N (AAC→AAT)	WM39_04660 →	hypothetical protein	- none -	2													0.057	0.087
1001317	AEOXM009	141708	T→C	S159P (TCT→CCT)	WM39_04665 →	signal peptide protein	- none -	1																																							0.11
1002938	AEOXM009	143329	C→T	H17Y (CAT→TAT)	WM39_04670 →	signal peptide protein	- none -	1
1003716	AEOXM009	144107	A→G	L23L (TTA→TTG)	WM39_04675 →	heme utilization protein	Type IV pilus	6																									0.015		1									1	0.015	0.016	0.156
1006009	AEOXM009	146400	C→T	R788C (CGT→TGT)	WM39_04675 →	heme utilization protein	Type IV pilus	9																	0.045	0.016		0.043	0.022	0.024	0.037			0.021					1								0.024
1008432	AEOXM009	148823	A→G	W221R (TGG→CGG)	WM39_04690 ←	cytochrome C assembly protein	- none -	2
1008603	AEOXM009	148994	+T	coding (490/810 nt)	WM39_04690 ←	cytochrome C assembly protein	- none -	7																					0.075	0.025	0.017	0.013	0.011												0.01		0.016
1013098	AEOXM009	153489	A→G	intergenic (+70/‑179)	WM39_04710 → / → WM39_04715	membrane protein/GntR family transcriptional regulator		1
1015230	AEOXM009	155621	A→G	E416E (GAA→GAG)	WM39_04720 →	chromosome segregation protein SMC	DNA structural proteins, bacterial	1																																								1
1019327	AEOXM009	159718	C→T	F254F (TTC→TTT)	ligA →	NAD‑dependent DNA ligase LigA	DNA Repair Base Excision	1
1020299	AEOXM009	160690	C→T	L578L (CTC→CTT)	ligA →	NAD‑dependent DNA ligase LigA	DNA Repair Base Excision	14														0.022	0.058	0.09	0.105	0.119	0.09	0.09	0.137	0.055	0.094	0.016	0.012	0.025													0.037
1023058	AEOXM009	163449	C→T	A417T (GCT→ACT)	WM39_04745 ←	trehalose‑6‑phosphate synthase	Trehalose Biosynthesis	1
1024242	AEOXM009	164633	C→T	G22D (GGC→GAC)	WM39_04745 ←	trehalose‑6‑phosphate synthase	Trehalose Biosynthesis	4											0.026	0.028	0.132	0.08
1024857	AEOXM009	165248	C→T	G97S (GGC→AGC)	WM39_04750 ←	trehalose phosphatase	Trehalose Biosynthesis	4																											1									1		0.018	0.09
1024957	AEOXM009	165348	(T)8→7	coding (189/852 nt)	WM39_04750 ←	trehalose phosphatase	Trehalose Biosynthesis	1
1025746	AEOXM009	166137	C→T	G82G (GGC→GGT)	WM39_04755 →	hydrolase	- none -	6																		0.023	0.071	0.045		0.343	0.062	0.034
1027977	AEOXM009	168368	A→G	K124E (AAA→GAA)	WM39_04765 →	8‑amino‑7‑oxononanoate synthase	Biotin biosynthesis; Biotin biosynthesis Experimental; Biotin synthesis cluster	7																							0.018		0.01	0.009	1									1		0.019	0.117
1029831	AEOXM009	170222	C→T	A107V (GCT→GTT)	WM39_04775 →	dethiobiotin synthetase	Biotin biosynthesis; Biotin biosynthesis Experimental; Biotin synthesis cluster	1
1030671	AEOXM009	171062	+CAC	coding (473/924 nt)	WM39_04780 ←	pseudouridine synthase	CBSS-314276.3.peg.1499; RNA pseudouridine syntheses	1																							0.054
1031232	AEOXM009	171623	C→T	A184T (GCC→ACC)	WM39_04785 ←	segregation and condensation protein B	CBSS-203122.12.peg.188; CBSS-314276.3.peg.1499	8																		0.026	0.047	0.051	0.021	0.272	0.085	0.052	0.033
1034341	AEOXM009	174732	G→A	L26L (CTG→CTA)	WM39_04805 →	metal‑binding protein	- none -	1
1034762	AEOXM009	175153	G→A	E167K (GAA→AAA)	WM39_04805 →	metal‑binding protein	- none -	16																0.016	0.051	0.052	0.053	0.059	0.03	0.02	0.116	0.023	0.105	0.092								1	1		0.094	0.038	0.072
1035033	AEOXM009	175424	C→T	D45D (GAC→GAT)	rpmF →	50S ribosomal protein L32	Ribosome LSU bacterial	2																	0.061	0.016
1038369	AEOXM009	178760	C→T	L128L (CTG→CTA)	WM39_04835 ←	hydrogenase	5-FCL-like protein; Thiamin biosynthesis	1
1039985	AEOXM009	180376	C→T	M88I (ATG→ATA)	WM39_04845 ←	3,4‑dihydroxy‑2‑butanone 4‑phosphate synthase	Riboflavin, FMN and FAD metabolism; Riboflavin, FMN and FAD metabolism in plants; Riboflavin synthesis cluster; riboflavin to FAD	8																		0.028	0.018	0.052	0.03	0.255	0.093	0.049	0.031
1045054	AEOXM009	185445	C→T	R157H (CGT→CAT)	WM39_04875 ←	ribose‑phosphate pyrophosphokinase	De Novo Purine Biosynthesis; Pentose phosphate pathway; Transcription repair cluster	1																																								1
1049095	AEOXM009	189486	A→G	S19S (TCT→TCC)	WM39_04910 ←	signal peptide protein		1
1050327	AEOXM009	190718	C→T	A366V (GCT→GTT)	WM39_04915 →	glutamyl‑tRNA reductase	Heme and Siroheme Biosynthesis	1
1053944	AEOXM009	194335	A→G	S61G (AGT→GGT)	WM39_04930 →	pseudouridine synthase	RNA pseudouridine syntheses; Ribosome biogenesis bacterial	1
1054644	AEOXM009	195035	C→T	A294V (GCA→GTA)	WM39_04930 →	pseudouridine synthase	RNA pseudouridine syntheses; Ribosome biogenesis bacterial	1																																								1
1056916	AEOXM009	197307	C→T	intergenic (‑62/‑74)	smpB ← / → WM39_04950	SsrA‑binding protein/phosphopantetheine adenylyltransferase		1
1057242	AEOXM009	197633	A→G	T85A (ACA→GCA)	WM39_04950 →	phosphopantetheine adenylyltransferase	CBSS-266117.6.peg.1260; CBSS-269801.1.peg.1715; Coenzyme A Biosynthesis	2																											1									1
1057542	AEOXM009	197933	C→T	P20P (CCC→CCT)	WM39_04955 →	ferredoxin		5																					0.011			0.007	0.052	0.045											0.022
1057826	AEOXM009	198217	A→G	intergenic (+80/‑367)	WM39_04955 → / → WM39_04960	ferredoxin/tRNA‑Met		18											0.012	0.022		0.043	0.123	0.143	0.203	0.106	0.066	0.073	0.07	0.049	0.074	0.055	0.037	0.027					1						0.017		0.081
1064158	AEOXM009	204549	G→A	A208T (GCC→ACC)	WM39_04985 →	lipase	- none -	2											0.084	0.039
1064486	AEOXM009	204877	G→A	G317D (GGC→GAC)	WM39_04985 →	lipase	- none -	1																																								1
1065913	AEOXM009	206304	G→A	T60T (ACG→ACA)	gabD →	succinate‑semialdehyde dehydrogenase	- none -	2																	0.063	0.016
1066867	AEOXM009	207258	C→T	D378D (GAC→GAT)	gabD →	succinate‑semialdehyde dehydrogenase	- none -	3																						0.072	0.03	0.012
1067329	AEOXM009	207720	C→T	Q33* (CAG→TAG)	WM39_05000 →	dioxygenase	Anaerobic respiratory reductases; Anaerobic respiratory reductases	5																										0.024	1									1		0.027	0.172
1068019	AEOXM009	208410	G→A	V263M (GTG→ATG)	WM39_05000 →	dioxygenase	Anaerobic respiratory reductases; Anaerobic respiratory reductases	2																											1									1
1068574	AEOXM009	208965	C→T	A308T (GCC→ACC)	WM39_05010 ←	hypothetical protein	- none -	3													0.025	0.042			0.052
1071095	AEOXM009	211486	C→T	A7T (GCC→ACC)	WM39_05015 ←	NAD synthetase	NAD and NADP cofactor biosynthesis global; NAD and NADP cofactor biosynthesis global	1
1073620	AEOXM009	214011	A→G	S5P (TCT→CCT)	WM39_05030 ←	membrane protein	Heme and Siroheme Biosynthesis	6																								0.008	0.014		1									1		0.021	0.14
1075861	AEOXM009	216252	C→T	Q229* (CAG→TAG)	WM39_05040 →	EcsC family protein	- none -	14															0.032	0.143	0.052	0.099	0.15	0.073	0.055	0.026	0.106	0.375	0.393	0.192						1					0.603
1079649	AEOXM009	220040	C→T	D588D (GAC→GAT)	fusA →	elongation factor G	Mycobacterium virulence operon involved in protein synthesis (SSU ribosomal proteins); Translation elongation factor G family; Translation elongation factors bacterial; Universal GTPases	9																0.018	0.052	0.024	0.039	0.024	0.02		0.042	0.015	0.022
1080878	AEOXM010	509	G→A	intergenic (+187/‑17)	tuf → / → WM39_05075	elongation factor Tu/metal‑dependent hydrolase		1																																				1
1082088	AEOXM010	1719	C→T	Q26* (CAA→TAA)	WM39_05080 →	metal‑dependent hydrolase	- none -	6									0.056	0.033			0.07	0.13	0.055	0.021
1085316	AEOXM010	4947	C→T	A272T (GCA→ACA)	WM39_05100 ←	thioredoxin reductase	Thioredoxin-disulfide reductase; pyrimidine conversions	5																				0.011	0.025	0.15	0.059	0.02
1086336	AEOXM010	5967	A→G	intergenic (‑207/‑63)	WM39_05100 ← / → WM39_05105	thioredoxin reductase/cell division protein FstK		5																							0.011	0.021	0.029	0.038											0.292
1087326	AEOXM010	6957	A→G	S310G (AGC→GGC)	WM39_05105 →	cell division protein FstK	Bacterial Cell Division; Bacterial Cytoskeleton; Bacterial RNA-metabolizing Zn-dependent hydrolases	4																0.05	0.037	0.016						0.016
1089814	AEOXM010	9445	C→T	G78G (GGC→GGT)	WM39_05110 →	threonine transporter	- none -	3																				0.043		0.153	0.025
1090354	AEOXM010	9985	T→C	E155G (GAA→GGA)	WM39_05115 ←	tyrosyl‑tRNA synthetase	tRNA aminoacylation, Tyr	1																														1
1092549	AEOXM011	1576	C→T	L97L (TTG→TTA)	WM39_05135 ←	cell division inhibitor MinD	Bacterial Cell Division; Bacterial Cytoskeleton; Bacterial cell division cluster; Septum site-determining cluster Min	1																																								1
1092763	AEOXM011	1790	C→T	G26D (GGT→GAT)	WM39_05135 ←	cell division inhibitor MinD	Bacterial Cell Division; Bacterial Cytoskeleton; Bacterial cell division cluster; Septum site-determining cluster Min	7																				0.013					0.022		1									1	0.014	0.014	0.182
1093052	AEOXM011	2079	+A	coding (581/723 nt)	WM39_05140 ←	septum site‑determining protein MinC	Bacterial Cell Division; Bacterial Cytoskeleton; Bacterial cell division cluster; Septum site-determining cluster Min	11																			0.023	0.025	0.045	0.139	0.191	0.104	0.154	0.423											0.076	0.054	0.074
1093294	AEOXM011	2321	+GCAGA	coding (339/723 nt)	WM39_05140 ←	septum site‑determining protein MinC	Bacterial Cell Division; Bacterial Cytoskeleton; Bacterial cell division cluster; Septum site-determining cluster Min	1						0.093
1093928	AEOXM011	2955	A→G	P291P (CCT→CCC)	WM39_05145 ←	preprotein translocase subunit SecA	- none -	1
1096010	AEOXM011	5037	C→T	T8I (ACA→ATA)	WM39_05155 →	membrane protein	Ton and Tol transport systems	2																																								1
1096377	AEOXM011	5404	A→G	K130K (AAA→AAG)	WM39_05155 →	membrane protein	Ton and Tol transport systems	1
1096784	AEOXM011	5811	+A	intergenic (+143/‑51)	WM39_05155 → / → WM39_05160	membrane protein/ATP‑dependent DNA helicase		19										0.015	0.02	0.053	0.055	0.052	0.095	0.138	0.25	0.305	0.171	0.196		0.251	0.156	0.093	0.056	0.077											0.019	0.015	0.098
1096987	AEOXM011	6014	G→A	A51A (GCG→GCA)	WM39_05160 →	ATP‑dependent DNA helicase	DNA repair, bacterial UvrD and related helicases	6																								0.01	0.037	0.022	1									1			0.206
1097175	AEOXM011	6202	C→T	A114V (GCA→GTA)	WM39_05160 →	ATP‑dependent DNA helicase	DNA repair, bacterial UvrD and related helicases	4																					0.052	0.053	0.031														0.013
1097811	AEOXM011	6838	Δ3 bp	coding (977‑979/2040 nt)	WM39_05160 →	ATP‑dependent DNA helicase	DNA repair, bacterial UvrD and related helicases	1											0.093
1099573	AEOXM011	8600	+A	coding (23/1419 nt)	WM39_05170 →	phosphomannomutase	- none -	7								0.027	0.034	0.023	0.021		0.038	0.102	0.014
1099804	AEOXM011	8831	C→T	P85L (CCG→CTG)	WM39_05170 →	phosphomannomutase	- none -	5													0.029	0.046	0.03	0.025	0.093
1100058	AEOXM011	9085	C→T	Q170* (CAA→TAA)	WM39_05170 →	phosphomannomutase	- none -	1
1100254	AEOXM011	9281	(G)5→6	coding (704/1419 nt)	WM39_05170 →	phosphomannomutase	- none -	19						0.015	0.013	0.016	0.065	0.093	0.124		0.093	0.189	0.046	0.014																									1
1100376	AEOXM011	9403	C→T	Q276* (CAG→TAG)	WM39_05170 →	phosphomannomutase	- none -	4										0.017	0.318	0.075	0.026
1100505	AEOXM011	9532	C→T	Q319* (CAA→TAA)	WM39_05170 →	phosphomannomutase	- none -	5										0.023	0.098	0.033	0.075	0.058
1100528	AEOXM011	9555	(G)5→6	coding (978/1419 nt)	WM39_05170 →	phosphomannomutase	- none -	8									0.025	0.046	0.055	0.031	0.105	0.068
1100568	AEOXM011	9595	C→T	R340C (CGT→TGT)	WM39_05170 →	phosphomannomutase	- none -	2
1100778	AEOXM011	9805	A→G	S410G (AGT→GGT)	WM39_05170 →	phosphomannomutase	- none -	7																						0.056	0.033	0.02	0.039	0.077											0.015	0.009
1101216	AEOXM011	10243	A→T	Q78L (CAA→CTA)	WM39_05175 →	acetylglutamate kinase	Arginine Biosynthesis -- gjo; Arginine Biosynthesis extended	2
1102171	AEOXM011	11198	C→T	F53F (TTC→TTT)	WM39_05180 →	GNAT family acetyltransferase	- none -	18													0.012	0.021	0.039	0.027		0.027	0.057	0.048	0.081	0.141	0.192	0.124	0.182	0.5	1									1	0.103	0.1	0.296
1103189	AEOXM011	12216	C→T	R96W (CGG→TGG)	WM39_05185 →	glutamine amidotransferase	Ammonia assimilation	2																																								1
1103346	AEOXM011	12373	A→G	E148G (GAA→GGA)	WM39_05185 →	glutamine amidotransferase	Ammonia assimilation	2													0.106	0.043
1105249	AEOXM011	14276	C→T	P213S (CCA→TCA)	WM39_05195 →	membrane protein	- none -	1
1105790	AEOXM011	14817	T→C	S37S (AGT→AGC)	WM39_05200 →	RnfH family ubiquitin	- none -	2																			0.051	0.016
1107723	AEOXM011	16750	A→G	I157I (ATT→ATC)	WM39_05215 ←	twitching motility protein PilT	Type IV pilus	7																								0.009	0.018		1									1	0.017	0.027	0.117
1109193	AEOXM011	18220	A→G	A22A (GCT→GCC)	WM39_05220 ←	twitching motility protein PilT	Type IV pilus	3										0.018	0.296	0.056
1110747	AEOXM011	19774	A→G	G1043G (GGT→GGC)	WM39_05230 ←	ATP‑dependent dsDNA exonuclease	DNA repair, bacterial; Rad50-Mre11 DNA repair cluster	1
1110926	AEOXM011	19953	C→T	V984I (GTT→ATT)	WM39_05230 ←	ATP‑dependent dsDNA exonuclease	DNA repair, bacterial; Rad50-Mre11 DNA repair cluster	1
1111433	AEOXM011	20460	T→C	T815A (ACC→GCC)	WM39_05230 ←	ATP‑dependent dsDNA exonuclease	DNA repair, bacterial; Rad50-Mre11 DNA repair cluster	3																			0.024				0.04			0.131
1111927	AEOXM011	20954	C→T	R650Q (CGG→CAG)	WM39_05230 ←	ATP‑dependent dsDNA exonuclease	DNA repair, bacterial; Rad50-Mre11 DNA repair cluster	2																											1									1
1112343	AEOXM011	21370	C→T	T511T (ACG→ACA)	WM39_05230 ←	ATP‑dependent dsDNA exonuclease	DNA repair, bacterial; Rad50-Mre11 DNA repair cluster	6																								0.015	0.028		1									1		0.038	0.126
1116351	AEOXM011	25378	C→T	intergenic (‑116/‑264)	WM39_05245 ← / → WM39_05250	lactoylglutathione lyase/membrane protein		4
1118866	AEOXM011	27893	C→T	G102R (GGG→AGG)	WM39_05260 ←	D‑amino acid oxidase	Thiamin biosynthesis	1
1119701	AEOXM011	28728	C→T	E170K (GAA→AAA)	WM39_05265 ←	delta‑aminolevulinic acid dehydratase	Heme and Siroheme Biosynthesis; Zinc regulated enzymes	3																									0.012							1					0.041
1120257	AEOXM011	29284	C→T	intergenic (‑49/‑94)	WM39_05265 ← / → WM39_05270	delta‑aminolevulinic acid dehydratase/hypothetical protein		17														0.01	0.026	0.023	0.033		0.044	0.038	0.073	0.181	0.187	0.091	0.145	0.451	1									1	0.107	0.096	0.318
1122490	AEOXM011	31517	C→T	T72I (ACA→ATA)	emrB →	multidrug resistance protein B	- none -	1
1124532	AEOXM011	33559	A→G	Y144C (TAC→TGC)	WM39_05285 →	gamma‑glutamyltransferase	Glutathione: Biosynthesis and gamma-glutamyl cycle	5
1128604	AEOXM011	37631	A→G	S222S (TCA→TCG)	WM39_05295 →	endonuclease/exonuclease/phosphatase	- none -	1
1128963	AEOXM011	37990	Δ1 bp	coding (150/456 nt)	WM39_05300 →	hypothetical protein	- none -	2											0.254	0.064
1129106	AEOXM011	38133	C→T	T98I (ACA→ATA)	WM39_05300 →	hypothetical protein	- none -	1																																		1
1129131	AEOXM011	38158	C→T	G106G (GGC→GGT)	WM39_05300 →	hypothetical protein	- none -	14															0.08	0.21	0.144	0.127	0.319	0.043	0.039	0.028	0.161	0.328	0.371	0.192						1					0.643
1131503	AEOXM011	40530	G→A	S171L (TCA→TTA)	WM39_05325 ←	hypothetical protein	- none -	3																						0.034			0.021	0.067
1133264	AEOXM011	42291	A→G	V128A (GTT→GCT)	WM39_05340 ←	hypothetical protein	- none -	7																								0.021	0.066	0.048								1	1		0.078	0.041
1134773	AEOXM011	43800	C→T	G37S (GGT→AGT)	WM39_05350 ←	hypothetical protein	- none -	1																																				1
1136470	AEOXM011	45497	C→T	E107K (GAA→AAA)	WM39_05370 ←	prophage PssSM‑02	- none -	4																					0.041		0.033			0.168											0.011
1136961	AEOXM011	45988	C→T	intergenic (‑173/+39)	WM39_05370 ← / ← WM39_05375	prophage PssSM‑02/hypothetical protein		2
1137928	AEOXM011	46955	C→T	T23T (ACG→ACA)	WM39_05380 ←	peptidase S24	- none -	1																																				1
1138252	AEOXM011	47279	C→T	G40G (GGC→GGT)	WM39_05385 →	sigma‑70 protein	- none -	3
1139736	AEOXM011	48763	(A)9→8	coding (98/642 nt)	WM39_05410 →	hypothetical protein	- none -	6																							0.012																		1
1141794	AEOXM011	50821	C→T	A189V (GCT→GTT)	WM39_05425 →	DNA methyltransferase	- none -	1																													1
1141980	AEOXM011	51007	C→T	A251V (GCA→GTA)	WM39_05425 →	DNA methyltransferase	- none -	8																							0.008		0.011	0.011	1									1	0.007	0.023	0.14
1142520	AEOXM011	51547	A→G	E431G (GAA→GGA)	WM39_05425 →	DNA methyltransferase	- none -	2																	0.065	0.01
1144590	AEOXM011	53617	C→T	R27* (CGA→TGA)	WM39_05440 →	hypothetical protein	- none -	5																									0.039		1									1		0.009	0.14
1144668	AEOXM011	53695	C→T	R53C (CGT→TGT)	WM39_05440 →	hypothetical protein	- none -	4
1145027	AEOXM011	54054	(G)5→6	coding (516/534 nt)	WM39_05440 →	hypothetical protein	- none -	6																																									1
1145543	AEOXM011	54570	(A)7→6	coding (43/456 nt)	WM39_05445 →	hypothetical protein	- none -	1
1148079	AEOXM011	57106	C→T	H157H (CAC→CAT)	WM39_05455 →	DNA‑binding protein	- none -	2
1149236	AEOXM011	58263	A→G	M1M (ATG→GTG)	WM39_05465 →	hypothetical protein	- none -	5																									0.021		1									1		0.044	0.159
1156974	AEOXM011	66001	T→C	N86N (AAT→AAC)	WM39_05505 →	hypothetical protein		1																												1
1157185	AEOXM011	66212	C→T	I50I (ATC→ATT)	WM39_05510 →	hypothetical protein	- none -	6																							0.012	0.007	0.024		1									1		0.027
1158658	AEOXM011	67685	G→A	G64R (GGA→AGA)	WM39_05515 →	hypothetical protein	- none -	4
1164015	AEOXM011	73042	A→G	T546A (ACA→GCA)	WM39_05550 →	terminase	- none -	2												0.214												0.046
1164384	AEOXM011	73411	(C)6→7	intergenic (+13/‑60)	WM39_05550 → / → WM39_05555	terminase/sperm‑activating peptide		6									0.022												0.029									1			1					0.013	0.011
1164385	AEOXM011	73412	(C)6→5	intergenic (+14/‑59)	WM39_05550 → / → WM39_05555	terminase/sperm‑activating peptide		3
1165667	AEOXM011	74694	C→T	T408T (ACC→ACT)	WM39_05555 →	sperm‑activating peptide	- none -	19											0.011	0.075	0.026	0.031	0.075	0.101	0.124	0.313	0.185	0.185	0.279	0.151	0.137	0.045	0.027	0.053											0.01	0.01	0.057
1168929	AEOXM011	77956	+ACCA	coding (531/1779 nt)	WM39_05580 →	hypothetical protein	- none -	1																							0.064
1169186	AEOXM011	78213	G→A	R263H (CGC→CAC)	WM39_05580 →	hypothetical protein	- none -	2																																								1
1171131	AEOXM011	80158	A→G	E87G (GAG→GGG)	WM39_05590 →	hypothetical protein	- none -	1
1171192	AEOXM011	80219	Δ1 bp	intergenic (+33/‑86)	WM39_05590 → / → WM39_05595	hypothetical protein/hypothetical protein		2																																						0.012	0.055
1171314	AEOXM011	80341	T→C	S13P (TCC→CCC)	WM39_05595 →	hypothetical protein	- none -	6																						0.017	0.028	0.012	0.025	0.066											0.017
1172669	AEOXM011	81696	C→T	T26T (ACC→ACT)	WM39_05600 →	hypothetical protein	- none -	7																							0.008		0.02	0.01	1									1		0.015	0.148
1172818	AEOXM011	81845	A→G	D76G (GAC→GGC)	WM39_05600 →	hypothetical protein	- none -	1
1172899	AEOXM011	81926	A→G	D103G (GAT→GGT)	WM39_05600 →	hypothetical protein	- none -	3													0.031	0.101	0.021
1174570	AEOXM011	83597	Δ7 bp	coding (106‑112/897 nt)	WM39_05610 ←	antirepressor	- none -	1					0.054
1176764	AEOXM011	85791	G→A	C150Y (TGC→TAC)	WM39_05630 →	hypothetical protein	- none -	6
1176954	AEOXM011	85981	C→T	F213F (TTC→TTT)	WM39_05630 →	hypothetical protein	- none -	1
1177524	AEOXM011	86551	Δ3 bp	coding (116‑118/894 nt)	WM39_05640 →	hypothetical protein	- none -	1													0.062
1179450	AEOXM011	88477	C→T	A380V (GCC→GTC)	WM39_05645 →	sugar‑binding protein	Phage tail fiber proteins	3																											1									1			0.138
1179451	AEOXM011	88478	C→T	A380A (GCC→GCT)	WM39_05645 →	sugar‑binding protein	Phage tail fiber proteins	2
1179587	AEOXM011	88614	G→A	A426T (GCA→ACA)	WM39_05645 →	sugar‑binding protein	Phage tail fiber proteins	6																							0.057	0.368	0.353	0.175						1					0.629
1181245	AEOXM011	90272	C→T	N978N (AAC→AAT)	WM39_05645 →	sugar‑binding protein	Phage tail fiber proteins	6																			0.022	0.03		0.128	0.04	0.022	0.019
1182776	AEOXM011	91803	A→G	K1489E (AAG→GAG)	WM39_05645 →	sugar‑binding protein	Phage tail fiber proteins	2
1184763	AEOXM011	93790	C→T	A2151V (GCG→GTG)	WM39_05645 →	sugar‑binding protein	Phage tail fiber proteins	3
1187232	AEOXM011	96259	C→T	A2974V (GCA→GTA)	WM39_05645 →	sugar‑binding protein	Phage tail fiber proteins	3																											1									1			0.013
1187339	AEOXM011	96366	C→T	R3010* (CGA→TGA)	WM39_05645 →	sugar‑binding protein	Phage tail fiber proteins	8																							0.017	0.008	0.02		1									1	0.007	0.013	0.159
1187741	AEOXM011	96768	A→G	I3144V (ATC→GTC)	WM39_05645 →	sugar‑binding protein	Phage tail fiber proteins	2
1192311	AEOXM011	101338	A→G	K200K (AAA→AAG)	WM39_05670 →	hypothetical protein	- none -	6																							0.011		0.017		1									1		0.026	0.174
1192427	AEOXM011	101454	G→A	intergenic (+62/‑12)	WM39_05670 → / → WM39_05675	hypothetical protein/hypothetical protein		13															0.054	0.07	0.074	0.099	0.094	0.093	0.133	0.085	0.087	0.015	0.019	0.037													0.038
1194737	AEOXM011	103764	C→T	T116M (ACG→ATG)	WM39_05680 →	hypothetical protein	- none -	5
1199631	AEOXM011	108658	Δ4 bp	coding (3654‑3657/3831 nt)	WM39_05685 →	methyltransferase type 11	- none -	1		0.069
1202563	AEOXM011	111590	Δ1 bp	coding (579/696 nt)	WM39_05700 →	hypothetical protein	- none -	4																				0.014	0.025		0.029			0.104
1206223	AEOXM011	115250	Δ1 bp	coding (612/1017 nt)	WM39_05730 ←	hypothetical protein	- none -	1
1206462	AEOXM011	115489	C→T	V125I (GTA→ATA)	WM39_05730 ←	hypothetical protein	- none -	2			0.056	0.057
1207333	AEOXM011	116360	A→G	intergenic (‑499/‑291)	WM39_05730 ← / → WM39_05740	hypothetical protein/hypothetical protein	- none -	1
1208400	AEOXM011	117427	G→A	intergenic (+111/‑265)	WM39_05740 → / → WM39_05745	hypothetical protein/integrase		2
1209663	AEOXM011	118690	A→G	E333E (GAA→GAG)	WM39_05745 →	integrase	- none -	2											0.072	0.018
1211854	AEOXM011	120881	C→T	Q138* (CAA→TAA)	WM39_05765 →	BRO family, N‑terminal domain protein	- none -	1
1212893	AEOXM011	121920	A→G	E33E (GAA→GAG)	WM39_05780 →	hypothetical protein	- none -	5																																								1
1214859	AEOXM011	123886	T→C	L592L (TTG→CTG)	WM39_05785 →	hypothetical protein	- none -	14															0.049	0.165	0.11	0.088	0.151	0.026	0.04	0.018	0.105	0.347	0.384	0.209						1					0.622
1215591	AEOXM011	124618	C→T	intergenic (+40/‑294)	WM39_05785 → / → WM39_05790	hypothetical protein/single‑stranded DNA‑binding protein		7																									0.018	0.012	1									1	0.014	0.017	0.186
1216338	AEOXM011	125365	(G)6→7	coding (115/1443 nt)	WM39_05795 →	hypothetical protein	- none -	1
1217465	AEOXM011	126492	+ACAAT	coding (1242/1443 nt)	WM39_05795 →	hypothetical protein	- none -	1																					0.068
1217584	AEOXM011	126611	G→C	G454A (GGC→GCC)	WM39_05795 →	hypothetical protein	- none -	2																																					0.011
1217584	AEOXM011	126611	(C)7→8	G454A (GGC→GCC)	WM39_05795 →	hypothetical protein	- none -	4																					0.02							1
1218228	AEOXM011	127255	(A)9→8	coding (50/1047 nt)	WM39_05800 →	hypothetical protein	- none -	21							0.011	0.022	0.013				0.027		0.071	0.155	0.163	0.135	0.248	0.054	0.049	0.056	0.145	0.355	0.339	0.246						1					0.594
1218929	AEOXM011	127956	G→A	V251I (GTT→ATT)	WM39_05800 →	hypothetical protein	- none -	13															0.053	0.192	0.15	0.097	0.318		0.065	0.026	0.134	0.356	0.35	0.163						1					0.626
1221909	AEOXM011	130936	C→T	intergenic (+1476/‑910)	WM39_05805 → / → WM39_05810	hypothetical protein/hypothetical protein		1
1222198	AEOXM011	131225	C→T	intergenic (+1765/‑621)	WM39_05805 → / → WM39_05810	hypothetical protein/hypothetical protein		8											0.02	0.196	0.025		0.028	0.036		0.014			0.017			0.06
1224754	AEOXM011	133781	C→T	A144V (GCT→GTT)	WM39_05815 →	NTPase KAP	CBSS-159087.4.peg.2189	2
1226550	AEOXM011	135577	C→T	R136C (CGT→TGT)	WM39_05820 →	hypothetical protein	CBSS-159087.4.peg.2189	3																					0.034	0.126	0.036
1226693	AEOXM011	135720	A→G	L183L (TTA→TTG)	WM39_05820 →	hypothetical protein	CBSS-159087.4.peg.2189	5																																								1
1228173	AEOXM011	137200	A→G	R424R (AGA→AGG)	WM39_05825 →	hypothetical protein	CBSS-159087.4.peg.2189	2																																								1
1230102	AEOXM011	139129	(G)5→6	intergenic (‑316/+1747)	WM39_05840 ← / ← WM39_05850	hypothetical protein/membrane protein		1
1233625	AEOXM011	142652	C→T	D243N (GAC→AAC)	WM39_05855 ←	dihydrodipicolinate synthetase	- none -	1
1233814	AEOXM011	142841	C→T	E180K (GAA→AAA)	WM39_05855 ←	dihydrodipicolinate synthetase	- none -	2
1233901	AEOXM011	142928	C→T	D151N (GAC→AAC)	WM39_05855 ←	dihydrodipicolinate synthetase	- none -	2																																								1
1236656	AEOXM011	145683	C→T	A190V (GCA→GTA)	WM39_05870 →	iron ABC transporter permease	Iron siderophore sensor & receptor system	2																									0.013				1
1240821	AEOXM011	149848	C→T	A71V (GCT→GTT)	WM39_05880 →	signal peptide protein	- none -	4																											1									1		0.018	0.121
1242465	AEOXM011	151492	+G	coding (979/1491 nt)	WM39_05885 →	peptide signal protein	- none -	7																				0.047	0.068	0.02	0.035	0.021													0.011
1245702	AEOXM011	154729	C→T	T32I (ACC→ATC)	WM39_05910 →	membrane protein	CBSS-224911.1.peg.6954	7																							0.04	0.057	0.077	0.082											0.058	0.024	0.056
1245944	AEOXM011	154971	G→A	G113R (GGG→AGG)	WM39_05910 →	membrane protein	CBSS-224911.1.peg.6954	6																						0.069	0.083	0.042	0.025	0.072												0.024
1246212	AEOXM011	155239	C→T	A202V (GCG→GTG)	WM39_05910 →	membrane protein	CBSS-224911.1.peg.6954	1
1246648	AEOXM011	155675	C→T	V70V (GTC→GTT)	WM39_05915 →	alpha/beta hydrolase	- none -	3																						0.028	0.016			0.144
1249791	AEOXM011	158818	C→T	G279R (GGA→AGA)	WM39_05925 ←	homocysteine methyltransferase	Methionine Biosynthesis; S-methylmethionine	22									0.036	0.091	0.058	0.054	0.069	0.09	0.106	0.069		0.073	0.038	0.091	0.108	0.061	0.091	0.086	0.139	0.087		1	1								0.052	0.114	0.281
1250156	AEOXM011	159183	C→T	G157D (GGT→GAT)	WM39_05925 ←	homocysteine methyltransferase	Methionine Biosynthesis; S-methylmethionine	2
1252834	AEOXM011	161861	A→G	Y71H (TAC→CAC)	WM39_05935 ←	malate:quinone oxidoreductase	TCA Cycle	1
1253030	AEOXM011	162057	C→T	L5L (TTG→TTA)	WM39_05935 ←	malate:quinone oxidoreductase	TCA Cycle	7											0.043	0.178		0.037	0.029			0.044						0.061													0.013
1258112	AEOXM011	167139	A→G	I150V (ATT→GTT)	WM39_05955 →	choline transporter	Choline and Betaine Uptake and Betaine Biosynthesis; Choline uptake and conversion to betaine clusters; Niacin-Choline transport and metabolism	6
1259825	AEOXM011	168852	T→C	Y141H (TAT→CAT)	WM39_05960 →	choline transporter	Choline and Betaine Uptake and Betaine Biosynthesis; Choline uptake and conversion to betaine clusters; Niacin-Choline transport and metabolism	13																		0.014	0.02	0.02	0.023		0.035	0.021	0.089	0.075								1	1		0.081	0.027	0.048
1260406	AEOXM011	169433	A→G	A334A (GCA→GCG)	WM39_05960 →	choline transporter	Choline and Betaine Uptake and Betaine Biosynthesis; Choline uptake and conversion to betaine clusters; Niacin-Choline transport and metabolism	9														0.012				0.028	0.04	0.038	0.036	0.241	0.092	0.059	0.018
1260780	AEOXM011	169807	G→A	W459* (TGG→TAG)	WM39_05960 →	choline transporter	Choline and Betaine Uptake and Betaine Biosynthesis; Choline uptake and conversion to betaine clusters; Niacin-Choline transport and metabolism	10																				0.014			0.01	0.007	0.028	0.018	1									1	0.011	0.016	0.198
1263254	AEOXM011	172281	A→G	intergenic (‑69/‑430)	WM39_05975 ← / → WM39_05980	hypothetical protein/cobalamin biosynthesis protein		1
1265463	AEOXM011	174490	C→T	E174K (GAG→AAG)	WM39_05985 ←	C4‑dicarboxylate ABC transporter	- none -	1
1270748	AEOXM011	179775	C→T	R11R (CGC→CGT)	WM39_06010 →	poly‑beta‑1,6‑N‑acetyl‑D‑glucosamine biosynthesis protein PgaD	Biofilm Adhesin Biosynthesis	1																																								1
1270814	AEOXM011	179841	Δ3 bp	coding (99‑101/420 nt)	WM39_06010 →	poly‑beta‑1,6‑N‑acetyl‑D‑glucosamine biosynthesis protein PgaD	Biofilm Adhesin Biosynthesis	1																						0.052
1272724	AEOXM011	181751	C→T	V150V (GTC→GTT)	WM39_06020 →	nucleoside transporter	NAD and NADP cofactor biosynthesis global	5
1272789	AEOXM011	181816	C→T	A172V (GCA→GTA)	WM39_06020 →	nucleoside transporter	NAD and NADP cofactor biosynthesis global	10																0.028	0.064	0.036	0.018	0.052	0.049	0.04	0.086			0.018					1
1273190	AEOXM011	182217	(A)7→6	intergenic (+20/+27)	WM39_06025 → / ← WM39_06030	hypothetical protein/IclR family transcriptional regulator		4
1273288	AEOXM011	182315	T→C	K248E (AAG→GAG)	WM39_06030 ←	IclR family transcriptional regulator	- none -	2													0.066	0.069
1274387	AEOXM011	183414	+T	coding (85/306 nt)	WM39_06035 →	Rieske (2Fe‑2S) protein	Inorganic Sulfur Assimilation; Soluble cytochromes and functionally related electron carriers	5														0.034	0.036		0.081				0.077																0.016
1276419	AEOXM011	185446	A→G	K136K (AAA→AAG)	WM39_06050 →	short‑chain dehydrogenase	CBSS-246196.1.peg.364; Fatty Acid Biosynthesis FASII	1
1277009	AEOXM011	186036	C→T	G74G (GGC→GGT)	WM39_06055 →	glyoxalase	- none -	1																													1
1277249	AEOXM011	186276	A→G	G154G (GGA→GGG)	WM39_06055 →	glyoxalase	- none -	21								0.16	0.177	0.143	0.23	0.126	0.258	0.199	0.071	0.207	0.118	0.108	0.282	0.084	0.132	0.038	0.13	0.37	0.421	0.166						1					1
1279404	AEOXM011	188431	C→T	T135I (ACA→ATA)	WM39_06065 →	MFS transporter permease	- none -	5																									0.013		1									1		0.018	0.191
1279848	AEOXM011	188875	C→T	A283V (GCG→GTG)	WM39_06065 →	MFS transporter permease	- none -	9
1280700	AEOXM011	189727	G→A	M151I (ATG→ATA)	WM39_06070 →	cupin	- none -	2																																						0.023	0.053
1282307	AEOXM011	191334	T→C	R221R (CGT→CGC)	WM39_06080 →	short‑chain dehydrogenase	CBSS-246196.1.peg.364; Fatty Acid Biosynthesis FASII	1
1283908	AEOXM011	192935	C→T	P217S (CCA→TCA)	WM39_06090 →	aldehyde dehydrogenase	Glycerolipid and Glycerophospholipid Metabolism in Bacteria; Methylglyoxal Metabolism; Methylglyoxal Metabolism; Pyruvate metabolism II: acetyl-CoA, acetogenesis from pyruvate	5
1286222	AEOXM011	195249	A→G	T486T (ACA→ACG)	WM39_06095 →	hypothetical protein	- none -	5
1287241	AEOXM011	196268	C→T	I227I (ATC→ATT)	WM39_06100 →	signal peptide protein	- none -	5
1287390	AEOXM011	196417	A→G	D277G (GAC→GGC)	WM39_06100 →	signal peptide protein	- none -	5																																								1
1292829	AEOXM011	201856	C→T	A211V (GCT→GTT)	WM39_06125 →	Fosmidomycin resistance protein	- none -	1																											1
1295086	AEOXM011	204113	A→G	L88L (TTA→TTG)	WM39_06135 →	hypothetical protein	- none -	8																							0.01	0.011	0.019	0.016	1									1		0.034	0.198
1296371	AEOXM011	205398	A→G	T11A (ACT→GCT)	WM39_06145 →	short‑chain dehydrogenase	CBSS-246196.1.peg.364; Fatty Acid Biosynthesis FASII	1																												1
1296854	AEOXM011	205881	G→A	E172K (GAG→AAG)	WM39_06145 →	short‑chain dehydrogenase	CBSS-246196.1.peg.364; Fatty Acid Biosynthesis FASII	2																											1									1
1297714	AEOXM011	206741	C→T	G183G (GGC→GGT)	WM39_06150 →	MFS transporter permease	Nitrate and nitrite ammonification	7																							0.013	0.011		0.011	1									1		0.018	0.159
1298245	AEOXM011	207272	C→T	F360F (TTC→TTT)	WM39_06150 →	MFS transporter permease	Nitrate and nitrite ammonification	4																						0.066	0.02	0.014	0.027
1300035	AEOXM011	209062	A→G	E231E (GAA→GAG)	WM39_06160 →	transketolase	Pentose phosphate pathway	1
1302231	AEOXM011	211258	G→A	V628V (GTC→GTT)	WM39_06165 ←	methionine synthase	Methionine Biosynthesis	1
1304197	AEOXM011	213224	C→T	intergenic (‑83/‑379)	WM39_06165 ← / → WM39_06170	methionine synthase/nuclease PIN		3																					0.051	0.065	0.033
1306728	AEOXM011	215755	G→A	A119T (GCA→ACA)	WM39_06175 →	D‑serine dehydratase	Glycine and Serine Utilization; Pyruvate Alanine Serine Interconversions	1
1307754	AEOXM011	216781	A→G	*516Q (TAA→CAA)	WM39_06180 ←	hypothetical protein	- none -	1
1307950	AEOXM011	216977	C→T	W450* (TGG→TGA)	WM39_06180 ←	hypothetical protein	- none -	1
1308305	AEOXM011	217332	C→T	R332H (CGT→CAT)	WM39_06180 ←	hypothetical protein	- none -	1																															1
1309292	AEOXM011	218319	C→T	S3N (AGC→AAC)	WM39_06180 ←	hypothetical protein	- none -	1
1313909	AEOXM011	222936	A→G	A58A (GCA→GCG)	WM39_06205 →	amino acid ABC transporter substrate‑binding protein	Biotin biosynthesis Experimental	2																									0.007				1
1315505	AEOXM011	224532	C→T	T321M (ACG→ATG)	WM39_06210 →	outer membrane receptor protein	Ton and Tol transport systems	7																							0.009	0.014	0.018		1									1		0.027	0.121
1318060	AEOXM011	227087	A→G	G277G (GGT→GGC)	WM39_06220 ←	lipase	- none -	1
1318140	AEOXM011	227167	C→T	A251T (GCA→ACA)	WM39_06220 ←	lipase	- none -	1													0.061
1321127	AEOXM011	230154	G→A	C213Y (TGC→TAC)	WM39_06235 →	ABC transporter ATP‑binding protein	- none -	1
1321174	AEOXM011	230201	Δ3 bp	coding (685‑687/693 nt)	WM39_06235 →	ABC transporter ATP‑binding protein	- none -	1																			0.115
1321881	AEOXM011	230908	A→G	L232L (TTA→TTG)	WM39_06240 →	ABC transporter permease	- none -	1
1322234	AEOXM011	231261	T→C	L350P (CTT→CCT)	WM39_06240 →	ABC transporter permease	- none -	3
1326469	AEOXM011	235496	C→T	G385G (GGC→GGT)	WM39_06255 →	polyphosphate kinase	High affinity phosphate transporter and control of PHO regulon; Phosphate metabolism; Polyphosphate; Purine conversions	1
1326618	AEOXM011	235645	A→G	Y435C (TAC→TGC)	WM39_06255 →	polyphosphate kinase	High affinity phosphate transporter and control of PHO regulon; Phosphate metabolism; Polyphosphate; Purine conversions	1
1328478	AEOXM011	237505	+GGTAGA	coding (684/909 nt)	WM39_06265 ←	LysR family transcriptional regulator	LysR-family proteins in Escherichia coli; LysR-family proteins in Salmonella enterica Typhimurium; Oxidative stress; Thioredoxin-disulfide reductase	1
1328741	AEOXM011	237768	C→T	E141K (GAA→AAA)	WM39_06265 ←	LysR family transcriptional regulator	LysR-family proteins in Escherichia coli; LysR-family proteins in Salmonella enterica Typhimurium; Oxidative stress; Thioredoxin-disulfide reductase	2													0.013	0.051
1331566	AEOXM011	240593	C→T	D14N (GAT→AAT)	WM39_06280 ←	rubredoxin	Rubrerythrin	5
1332871	AEOXM011	241898	G→A	V58V (GTC→GTT)	WM39_06290 ←	esterase	- none -	2																																						0.014	0.056
1334807	AEOXM011	243834	C→T	H503Y (CAT→TAT)	WM39_06295 →	lysyl‑tRNA synthetase	tRNA aminoacylation, Lys	1
1335643	AEOXM011	244670	A→G	L208L (TTA→TTG)	WM39_06300 →	signal peptide protein	- none -	1																											1
1336703	AEOXM011	245730	C→T	intergenic (+241/‑142)	WM39_06300 → / → WM39_06305	signal peptide protein/sulfate adenylyltransferase subunit 2		2																									0.01														0.054
1338157	AEOXM011	247184	C→T	A125V (GCA→GTA)	cysN →	sulfate adenylyltransferase subunit 1	Cysteine Biosynthesis; Cysteine Biosynthesis; Inorganic Sulfur Assimilation; Inorganic Sulfur Assimilation	8																						0.015	0.023		0.021	0.015	1									1		0.03	0.188
1340327	AEOXM011	249354	+G	coding (108/513 nt)	WM39_06320 →	hypothetical protein	- none -	5																						0.091	0.014	0.039	0.035												0.037
1340750	AEOXM011	249777	(A)6→7	intergenic (+18/+56)	WM39_06320 → / ← WM39_06325	hypothetical protein/citrate transporter		1
1342653	AEOXM011	251680	Δ1 bp	coding (154/198 nt)	WM39_06330 →	hypothetical protein	- none -	1																					0.241
1343602	AEOXM011	252629	A→G	P141P (CCT→CCC)	WM39_06335 ←	membrane protein	- none -	3											0.02	0.035	0.122
1344021	AEOXM011	253048	T→C	S2G (AGT→GGT)	WM39_06335 ←	membrane protein	- none -	4																						0.083	0.041	0.029		0.075
1346757	AEOXM011	255784	C→T	N344N (AAC→AAT)	WM39_06345 →	isocitrate lyase	Glyoxylate bypass; Glyoxylate bypass cluster; Serine-glyoxylate cycle	3																											1									1			0.009
1347736	AEOXM011	256763	A→G	V46A (GTA→GCA)	WM39_06350 ←	copper resistance protein NlpE	- none -	3
1348136	AEOXM011	257163	C→T	Q88Q (CAG→CAA)	WM39_06355 ←	hypothetical protein	- none -	1
1349141	AEOXM011	258168	C→T	A137V (GCC→GTC)	WM39_06360 →	urease accessory protein UreD	G3E family of P-loop GTPases (metallocenter biosynthesis); Urea decomposition; Urease subunits	11																0.022	0.053	0.035	0.063	0.032	0.049	0.031	0.06	0.03							1								0.021
1349142	AEOXM011	258169	C→T	A137A (GCC→GCT)	WM39_06360 →	urease accessory protein UreD	G3E family of P-loop GTPases (metallocenter biosynthesis); Urea decomposition; Urease subunits	3											0.018		0.058	0.051
1350690	AEOXM011	259717	T→G	V154G (GTG→GGG)	ureC →	urease subunit alpha	G3E family of P-loop GTPases (metallocenter biosynthesis); Urea decomposition; Urease subunits	8		0.072			0.039																			0.02	0.019	0.028												0.031
1350690	AEOXM011	259717	(G)10→11	V154G (GTG→GGG)	ureC →	urease subunit alpha	G3E family of P-loop GTPases (metallocenter biosynthesis); Urea decomposition; Urease subunits	17									0.034	0.041		0.065						0.046			0.046				0.039	0.027		1	1	1				Δ	Δ		0.042
1350691	AEOXM011	259718	(G)10→9	coding (462/1701 nt)	ureC →	urease subunit alpha	G3E family of P-loop GTPases (metallocenter biosynthesis); Urea decomposition; Urease subunits	37		0.065		0.06	0.056	0.074	0.157	0.122	0.116	0.215	0.252	0.105	0.2	0.156	0.264		0.324	0.267	0.539	0.23	0.232	0.224	0.243	0.156	0.298	0.262								1	1		0.276	0.154	0.298
1350692	AEOXM011	259719	(G)10→8	coding (463/1701 nt)	ureC →	urease subunit alpha	G3E family of P-loop GTPases (metallocenter biosynthesis); Urea decomposition; Urease subunits	6														0.043	0.022			0.041	0.138	0.034						0.018
1353374	AEOXM011	262401	G→A	P72P (CCG→CCA)	WM39_06390 →	urease accessory protein UreG	G3E family of P-loop GTPases (metallocenter biosynthesis); Urea decomposition; Urease subunits	1
1357227	AEOXM011	266254	A→G	A9A (GCA→GCG)	WM39_06410 →	signal peptide protein	- none -	2
1358602	AEOXM011	267629	A→G	L274L (TTA→TTG)	WM39_06415 →	membrane protein	- none -	5																									0.018		1									1		0.016	0.13
1360982	AEOXM011	270009	T→C	A192A (GCA→GCG)	WM39_06430 ←	iron‑sulfur protein	- none -	7																									0.016	0.012	1									1	0.012	0.035	0.143
1361475	AEOXM011	270502	C→T	G28D (GGC→GAC)	WM39_06430 ←	iron‑sulfur protein	- none -	1																											1
1361495	AEOXM011	270522	A→G	G21G (GGT→GGC)	WM39_06430 ←	iron‑sulfur protein	- none -	5								0.028	0.02		0.017		0.033	0.07
1363113	AEOXM011	272140	C→T	H424Y (CAT→TAT)	WM39_06435 →	glutamate dehydrogenase	Glutamate dehydrogenases; Glutamine, Glutamate, Aspartate and Asparagine Biosynthesis; Proline Synthesis	9																	0.094	0.049	0.061	0.047	0.073	0.049	0.04		0.01														0.012
1363545	AEOXM011	272572	A→G	S284S (TCT→TCC)	WM39_06440 ←	signal peptide protein	- none -	1																	0.068
1364078	AEOXM011	273105	G→A	Q107* (CAA→TAA)	WM39_06440 ←	signal peptide protein	- none -	3																											1									1			0.014
1365917	AEOXM011	274944	C→T	L6L (CTG→CTA)	WM39_06450 ←	50S rRNA methyltransferase	RNA methylation; Ribosome biogenesis bacterial; tRNA modification Bacteria	7																		0.033	0.027	0.073		0.238	0.103	0.034	0.022
1366886	AEOXM011	275913	C→T	G594S (GGT→AGT)	WM39_06455 ←	peptidase	Proteolysis in bacteria, ATP-dependent	2																						0.05	0.015
1367103	AEOXM011	276130	A→G	P521P (CCT→CCC)	WM39_06455 ←	peptidase	Proteolysis in bacteria, ATP-dependent	6																							0.048	0.339	0.301	0.122						1					0.545
1369662	AEOXM011	278689	C→T	R74C (CGT→TGT)	WM39_06460 →	autotransporter adhesin		1																													1
1370047	AEOXM011	279074	C→T	A202V (GCC→GTC)	WM39_06460 →	autotransporter adhesin		23									0.014	0.067	0.043	0.049	0.099	0.082	0.133	0.031		0.084	0.06	0.05	0.054	0.058	0.07	0.071	0.117	0.097		1	1								0.037	0.088	0.213
1372825	AEOXM011	281852	A→G	D1128G (GAC→GGC)	WM39_06460 →	autotransporter adhesin		5																																									1
1374123	AEOXM012	905	G→A	C302Y (TGC→TAC)	WM39_06465 →	autotransporter adhesin	- none -	1
1374158	AEOXM012	940	C→T	P314S (CCG→TCG)	WM39_06465 →	autotransporter adhesin	- none -	5									0.03	0.03			0.019	0.071	0.035
1375168	AEOXM012	1950	A→G	E650E (GAA→GAG)	WM39_06465 →	autotransporter adhesin	- none -	7																						0.045	0.049	0.024	0.032	0.077											0.008	0.017
1376730	AEOXM012	3512	A→G	H32H (CAT→CAC)	WM39_06475 ←	5‑formyltetrahydrofolate cyclo‑ligase	5-FCL-like protein; Folate Biosynthesis; One-carbon metabolism by tetrahydropterines; Serine-glyoxylate cycle	5																									0.029		1									1		0.022	0.146
1379675	AEOXM012	6457	C→T	W52* (TGG→TGA)	WM39_06500 ←	hypothetical protein	- none -	5																				0.022	0.076	0.023	0.018	0.013
1379811	AEOXM012	6593	A→G	I7T (ATC→ACC)	WM39_06500 ←	hypothetical protein	- none -	1
1379864	AEOXM012	6646	C→T	W73* (TGG→TGA)	WM39_06505 ←	hypothetical protein	- none -	1																	0.06
1381248	AEOXM012	8030	G→A	A296V (GCA→GTA)	WM39_06515 ←	ATPase AAA	- none -	1
1381460	AEOXM012	8242	C→T	L225L (TTG→TTA)	WM39_06515 ←	ATPase AAA	- none -	5																																								1
1382704	AEOXM013	198	C→T	R17H (CGT→CAT)	WM39_06525 ←	hypothetical protein		1
1383111	AEOXM013	605	C→T	C29Y (TGC→TAC)	WM39_06530 ←	hypothetical protein	- none -	6																									0.016	0.014	1									1		0.01	0.207
1383907	AEOXM013	1401	C→T	intergenic (‑65/+74)	WM39_06540 ← / ← WM39_06545	hypothetical protein/hypothetical protein		6																							0.047	0.401	0.343	0.138						1					0.541
1384510	AEOXM013	2004	A→G	T328T (ACT→ACC)	WM39_06550 ←	hypothetical protein	- none -	2																																				1
1385731	AEOXM013	3225	C→T	Q10Q (CAG→CAA)	WM39_06555 ←	hypothetical protein	- none -	7																								0.008	0.019	0.013	1									1		0.02	0.137
1391624	AEOXM015	4429	+A	intergenic (+100/‑146)	WM39_06625 → / → WM39_06630	hypothetical protein/hypothetical protein		3																						0.036	0.038			0.176
1391719	AEOXM015	4524	C→T	intergenic (+195/‑51)	WM39_06625 → / → WM39_06630	hypothetical protein/hypothetical protein		1													0.057
1393250	AEOXM015	6055	G→A	intergenic (‑90/‑553)	WM39_06640 ← / → WM39_06645	hypothetical protein/hypothetical protein		4																											1									1		0.028	0.125
1394130	AEOXM015	6935	(A)9→8	coding (328/345 nt)	WM39_06645 →	hypothetical protein	- none -	8								0.02					0.063				0.088					0.226	0.062	0.062		0.034
1396258	AEOXM015	9063	C→T	P28L (CCA→CTA)	WM39_06665 →	hypothetical protein	Aromatic amino acid degradation	2																																				1
1396619	AEOXM015	9424	C→T	D148D (GAC→GAT)	WM39_06665 →	hypothetical protein	Aromatic amino acid degradation	1
1400055	AEOXM015	12860	C→T	S8L (TCA→TTA)	WM39_06685 →	head morphogenesis protein	- none -	4
1401927	AEOXM015	14732	A→G	intergenic (+27/‑60)	WM39_06695 → / → WM39_06700	N4 Gp49/Sf6 protein 66 phage family protein/hypothetical protein		9
1402550	AEOXM015	15355	C→T	G188G (GGC→GGT)	WM39_06700 →	hypothetical protein	- none -	9															0.025					0.041	0.036		0.015	0.018	0.031	0.035											0.02		0.116
1406006	AEOXM015	18811	C→T	A44V (GCA→GTA)	WM39_06740 →	hypothetical protein	- none -	15																0.014		0.064	0.05	0.068	0.053	0.027	0.123	0.037	0.105	0.106								1	1		0.123	0.04	0.084
1406484	AEOXM015	19289	C→T	S80L (TCA→TTA)	WM39_06745 →	prophage PSSB64‑02		1											0.059
1407725	AEOXM016	1099	C→T	intergenic (+22/‑75)	WM39_06760 → / → WM39_06765	hypothetical protein/hypothetical protein		1																																				1
1408061	AEOXM016	1435	C→G	L88V (CTG→GTG)	WM39_06765 →	hypothetical protein	- none -	5																				0.016	0.027		0.029			0.131													0.006
1408754	AEOXM016	2128	C→T	S201L (TCA→TTA)	WM39_06770 →	tail fiber protein	Phage tail fiber proteins	9																				0.01		0.013	0.032	0.063	0.094	0.125											0.054	0.042	0.041
1409536	AEOXM016	2910	A→G	S51S (TCA→TCG)	WM39_06775 →	hypothetical protein	- none -	8																		0.025	0.023	0.07	0.06	0.025	0.066	0.015		0.028
1409934	AEOXM016	3308	A→G	Q184R (CAG→CGG)	WM39_06775 →	hypothetical protein	- none -	1
1412563	AEOXM016	5937	A→G	M102V (ATG→GTG)	WM39_06795 →	hypothetical protein	- none -	8																	0.09		0.058	0.068	0.094	0.087	0.041	0.016															0.034
1414885	AEOXM017	730	Δ1 bp	coding (730/2683 nt)	WM39_06810 →	hypothetical protein		2																										0.006											0.126
1416839	AEOXM018	1	Δ1,015 bp	coding (1‑1015/1015 nt)	WM39_06815 →	phage tail length tape measure protein		1																																	1
1418411	AEOXM019	558	T→C	T73T (ACT→ACC)	WM39_06825 →	hypothetical protein	- none -	1																																	?						0.101
1419073	AEOXM019	1220	C→T	N67N (AAC→AAT)	WM39_06830 →	bacteriophage protein	- none -	2																														1			1
1419076	AEOXM019	1223	A→G	K68K (AAA→AAG)	WM39_06830 →	bacteriophage protein	- none -	2																														1			1
1419082	AEOXM019	1229	C→T	A70A (GCC→GCT)	WM39_06830 →	bacteriophage protein	- none -	2																														1			1
1419148	AEOXM019	1295	A→G	P92P (CCA→CCG)	WM39_06830 →	bacteriophage protein	- none -	2																																	1
1420989	AEOXM019	3136	T→C	N287N (AAT→AAC)	WM39_06845 →	bacteriophage protein		2																														1			1
1421000	AEOXM019	3147	T→A	F291Y (TTT→TAT)	WM39_06845 →	bacteriophage protein		2																														1			1
1421039	AEOXM019	3186	A→G	D304G (GAT→GGT)	WM39_06845 →	bacteriophage protein		1																											1
1421667	AEOXM020	359	C→T	T120M (ACG→ATG)	WM39_06850 →	bacteriophage protein	- none -	1																																	1
1422066	AEOXM020	758	G→T	G253V (GGC→GTC)	WM39_06850 →	bacteriophage protein	- none -	1																																	1
1422072	AEOXM020	764	C→T	T255I (ACA→ATA)	WM39_06850 →	bacteriophage protein	- none -	1																																	1
1423426	AEOXM020	2118	C→T	H706H (CAC→CAT)	WM39_06850 →	bacteriophage protein	- none -	7																								0.008	0.017	0.01	1						?			1		0.011	0.138
1424690	AEOXM020	3382	A→G	Y157C (TAC→TGC)	WM39_06860 →	hypothetical protein	- none -	7																								0.009	0.017	0.025	1									1		0.031	0.129
1425237	AEOXM020	3929	+G	intergenic (+471/‑11)	WM39_06860 → / → WM39_06865	hypothetical protein/TonB‑dependent receptor		9												0.066	0.03							0.08	0.075	0.292	0.103	0.049	0.027														0.034
1425920	AEOXM020	4612	T→C	C225R (TGT→CGT)	WM39_06865 →	TonB‑dependent receptor	Ton and Tol transport systems	1
1426573	AEOXM020	5265	A→G	E442E (GAA→GAG)	WM39_06865 →	TonB‑dependent receptor	Ton and Tol transport systems	1																																								1
1427587	AEOXM020	6279	A→G	intergenic (+21/‑261)	WM39_06865 → / → WM39_06870	TonB‑dependent receptor/lipid A phosphoethanolamine transferase		1																																		1
1428244	AEOXM020	6936	(T)8→9	coding (397/1593 nt)	WM39_06870 →	lipid A phosphoethanolamine transferase		5
1430279	AEOXM021	839	C→T	N95N (AAC→AAT)	WM39_06885 →	DNA adenine methylase	- none -	6																							0.026	0.264	0.27	0.085						1					0.571
1430848	AEOXM021	1408	A→G	D285G (GAC→GGC)	WM39_06885 →	DNA adenine methylase	- none -	2
1430937	AEOXM021	1497	G→A	A315T (GCA→ACA)	WM39_06885 →	DNA adenine methylase	- none -	1
1431617	AEOXM021	2177	C→T	R194C (CGT→TGT)	WM39_06890 →	hypothetical protein	- none -	15														0.08	0.154	0.184	0.155	0.15	0.066	0.072	0.09	0.065	0.063	0.042	0.024	0.032					1								0.094
1432331	AEOXM021	2891	C→T	D117D (GAC→GAT)	WM39_06895 →	hypothetical protein	- none -	4																					0.024	0.07	0.015	0.012
1432759	AEOXM021	3319	A→G	G11G (GGA→GGG)	WM39_06900 →	hypothetical protein	- none -	1
1435278	AEOXM021	5838	G→T	R138M (AGG→ATG)	WM39_06925 →	hypothetical protein	- none -	1														0.087
1435940	AEOXM021	6500	(A)8→9	coding (31/429 nt)	WM39_06935 →	hypothetical protein	- none -	2										0.027
1436459	AEOXM021	7019	C→T	D51D (GAC→GAT)	WM39_06940 →	hypothetical protein	Aromatic amino acid degradation	4									0.022	0.017	0.072										0.015
1440414	AEOXM021	10974	C→T	S24L (TCA→TTA)	WM39_06960 →	head morphogenesis protein	- none -	5																									0.011		1									1		0.02	0.14
1441955	AEOXM021	12515	C→T	intergenic (+71/‑28)	WM39_06965 → / → WM39_06970	hypothetical protein/hypothetical protein		1																											1
1442486	AEOXM021	13046	C→T	P15L (CCT→CTT)	WM39_06975 →	hypothetical protein	- none -	1
1442555	AEOXM021	13115	A→G	D38G (GAC→GGC)	WM39_06975 →	hypothetical protein	- none -	1
1445820	AEOXM021	16380	C→T	I65I (ATC→ATT)	WM39_07000 →	glutamate 5‑kinase	- none -	1																																	1
1445919	AEOXM021	16479	A→G	L98L (TTA→TTG)	WM39_07000 →	glutamate 5‑kinase	- none -	4
1448942	AEOXM022	911	G→A	S67F (TCT→TTT)	WM39_07030 ←	hypothetical protein	- none -	1
1449055	AEOXM022	1024	G→A	G29G (GGC→GGT)	WM39_07030 ←	hypothetical protein	- none -	3																					0.023		0.025			0.128
1453884	AEOXM022	5853	C→T	P417L (CCA→CTA)	WM39_07055 →	Xaa‑Pro aminopeptidase	Aminopeptidases (EC 3.4.11.-); CBSS-87626.3.peg.3639	1
1455638	AEOXM022	7607	C→T	H149Y (CAT→TAT)	WM39_07065 →	FAD‑dependent monooxygenase	CBSS-87626.3.peg.3639; Ubiquinone Biosynthesis; Ubiquinone Biosynthesis - gjo	3																									0.017													0.012	0.069
1458455	AEOXM022	10424	C→T	G86D (GGT→GAT)	WM39_07085 ←	amino acid transporter	- none -	5																					0.013			0.008	0.029	0.05											0.023
1459721	AEOXM022	11690	A→G	T126T (ACT→ACC)	WM39_07095 ←	hemin receptor	- none -	2
1462471	AEOXM022	14440	A→G	K19K (AAA→AAG)	WM39_07115 →	esterase	- none -	12											0.013		0.012	0.014	0.015			0.027	0.037	0.044	0.022	0.23	0.098	0.052	0.031
1465660	AEOXM022	17629	C→T	D10N (GAT→AAT)	WM39_07125 ←	chemotaxis protein	- none -	1
1466190	AEOXM022	18159	C→T	A338T (GCT→ACT)	WM39_07130 ←	DNA polymerase III subunit epsilon	CBSS-228410.1.peg.134; CBSS-228410.1.peg.134; CBSS-342610.3.peg.1536; CBSS-342610.3.peg.1536; Ribonuclease H	1
1467932	AEOXM022	19901	Δ3 bp	coding (499‑501/3216 nt)	WM39_07135 →	lytic murein transglycosylase	CBSS-228410.1.peg.134; CBSS-342610.3.peg.1536; Murein Hydrolases	4																		0.17			0.179		0.152		0.146
1469765	AEOXM022	21734	G→A	A778T (GCA→ACA)	WM39_07135 →	lytic murein transglycosylase	CBSS-228410.1.peg.134; CBSS-342610.3.peg.1536; Murein Hydrolases	2													0.056	0.082
1469899	AEOXM022	21868	A→G	Q822Q (CAA→CAG)	WM39_07135 →	lytic murein transglycosylase	CBSS-228410.1.peg.134; CBSS-342610.3.peg.1536; Murein Hydrolases	5																																								1
1472701	AEOXM022	24670	T→C	Y58H (TAT→CAT)	WM39_07145 →	peptide ABC transporter permease	ABC transporter oligopeptide (TC 3.A.1.5.1)	6												0.194	0.024		0.019	0.027		0.02						0.039
1474075	AEOXM022	26044	+TGG	coding (494/1011 nt)	WM39_07150 →	ABC transporter permease	ABC transporter oligopeptide (TC 3.A.1.5.1)	1																0.16
1476588	AEOXM022	28557	C→T	R82C (CGT→TGT)	WM39_07160 →	NADH oxidase	- none -	6																						0.068	0.043	0.022	0.037	0.037											0.019
1476691	AEOXM022	28660	C→T	T116I (ACA→ATA)	WM39_07160 →	NADH oxidase	- none -	1
1480033	AEOXM022	32002	C→T	intergenic (‑12/+7)	WM39_07170 ← / ← WM39_07175	tRNA‑Glu/ribonuclease T		7																		0.03		0.028	0.037	0.289	0.077	0.051	0.018
1480256	AEOXM022	32225	C→T	P149P (CCG→CCA)	WM39_07175 ←	ribonuclease T	tRNA processing	6																																									1
1481882	AEOXM022	33851	G→A	R4R (AGG→AGA)	WM39_07185 →	diguanylate cyclase	- none -	1																													1
1481971	AEOXM022	33940	C→T	P34L (CCC→CTC)	WM39_07185 →	diguanylate cyclase	- none -	5																							0.012				1									1		0.023	0.179
1482353	AEOXM022	34322	C→T	F161F (TTC→TTT)	WM39_07185 →	diguanylate cyclase	- none -	24										0.019	0.053	0.072	0.087	0.084	0.219	0.252	0.433	0.413	0.354	0.383	0.441	0.498	0.483	0.283	0.344	0.655	1							1	1	1	0.231	0.147	0.565
1483128	AEOXM022	35097	G→A	A420T (GCC→ACC)	WM39_07185 →	diguanylate cyclase	- none -	5																																								1
1485766	AEOXM022	37735	C→T	A317A (GCC→GCT)	fadH →	2,4‑dienoyl‑CoA reductase	- none -	7																								0.009	0.012	0.012	1									1		0.029	0.148
1487275	AEOXM022	39244	C→T	V335I (GTT→ATT)	WM39_07205 ←	peptidase	- none -	4											0.03	0.037	0.102	0.094
1488288	AEOXM022	40257	A→G	intergenic (‑11/+10)	WM39_07205 ← / ← WM39_07210	peptidase/hypothetical protein		6																					0.018	0.04	0.026	0.021	0.025	0.079
1489048	AEOXM022	41017	C→T	M113I (ATG→ATA)	WM39_07210 ←	hypothetical protein	pyrimidine conversions	4																											1									1		0.02	0.112
1493306	AEOXM022	45275	G→A	W116* (TGG→TGA)	WM39_07230 →	VGR	Type VI secretion systems	2
1493415	AEOXM022	45384	A→G	T153A (ACT→GCT)	WM39_07230 →	VGR	Type VI secretion systems	6																									0.015		1									1	0.011	0.012	0.099
1493442	AEOXM022	45411	A→G	T162A (ACC→GCC)	WM39_07230 →	VGR	Type VI secretion systems	4																					0.025		0.036		0.013	0.141
1496650	AEOXM022	48619	C→T	R143C (CGT→TGT)	WM39_07235 →	type IV secretion protein Rhs	- none -	7																						0.017		0.009	0.019		1									1		0.015	0.131
1497533	AEOXM022	49502	G→A	G437E (GGG→GAG)	WM39_07235 →	type IV secretion protein Rhs	- none -	5																									0.015		1									1		0.014	0.091
1497792	AEOXM022	49761	C→T	I523I (ATC→ATT)	WM39_07235 →	type IV secretion protein Rhs	- none -	4																											1									1		0.022	0.135
1498010	AEOXM022	49979	C→T	A596V (GCG→GTG)	WM39_07235 →	type IV secretion protein Rhs	- none -	12													0.02	0.015					0.025	0.042	0.026	0.047	0.029	0.015	0.036	0.021											0.016		0.142
1501170	AEOXM022	53139	A→G	Y213H (TAC→CAC)	WM39_07240 ←	Sel1 repeat protein	- none -	6																							0.048	0.319	0.308	0.124						1					1
1504460	AEOXM022	56429	A→G	Q31Q (CAA→CAG)	WM39_07265 →	hypothetical protein		1																																				1
1504932	AEOXM022	56901	C→T	W96* (TGG→TGA)	WM39_07270 ←	hypothetical protein	- none -	7																																									1
1508821	AEOXM022	60790	T→C	A109A (GCA→GCG)	WM39_07285 ←	FAD‑dependent oxidoreductase	- none -	1
1515788	AEOXM022	67757	C→T	T146I (ACC→ATC)	argD →	acetylornithine aminotransferase	- none -	7																								0.008	0.023		1									1	0.011	0.027	0.137
1515834	AEOXM022	67803	A→G	P161P (CCA→CCG)	argD →	acetylornithine aminotransferase	- none -	6																									0.018		1									1	0.01	0.032	0.133
1516504	AEOXM022	68473	G→A	A385T (GCT→ACT)	argD →	acetylornithine aminotransferase	- none -	1
1517511	AEOXM022	69480	A→G	T310A (ACA→GCA)	WM39_07325 →	arginine N‑succinyltransferase	- none -	1
1520785	AEOXM023	2368	C→T	A156A (GCG→GCA)	WM39_07350 ←	metal‑dependent hydrolase	- none -	9																						0.018	0.011	0.011	0.033	0.026	1									1		0.015	0.199
1521420	AEOXM023	3003	A→G	intergenic (‑168/‑357)	WM39_07350 ← / → WM39_07355	metal‑dependent hydrolase/TetR family transcriptional regulator		5																								0.301	0.311	0.133						1					0.599
1523898	AEOXM023	5481	C→T	T67T (ACC→ACT)	WM39_07365 →	metal‑dependent hydrolase	- none -	9				0.028							0.042			0.043											0.022												0.017	0.025	0.025
1523919	AEOXM023	5502	A→T	I74I (ATA→ATT)	WM39_07365 →	metal‑dependent hydrolase	- none -	8				0.018							0.041			0.056		0.06					0.027																	0.031
1526387	AEOXM023	7970	C→T	P270S (CCT→TCT)	WM39_07375 →	cyclohexanone monooxygenase	- none -	6																							0.047	0.246	0.278	0.087						1					0.582
1531267	AEOXM023	12850	A→G	intergenic (‑188/‑51)	WM39_07395 ← / → WM39_07400	cytochrome/signal peptide protein		1
1532515	AEOXM023	14098	C→T	R50H (CGT→CAT)	WM39_07410 ←	carbon storage regulator	Carbon Starvation; Carbon storage regulator	29						0.166	0.262	0.304	0.302	0.318	0.105	0.509	0.282	0.241	0.468	0.539	0.449	0.537	0.473	0.56	0.638	0.515	0.542	0.399	0.374	0.688	1				1			1	1	1	0.288	0.289	0.628
1532599	AEOXM023	14182	A→G	V22A (GTG→GCG)	WM39_07410 ←	carbon storage regulator	Carbon Starvation; Carbon storage regulator	1																																	1
1533068	AEOXM023	14651	C→T	A375T (GCC→ACC)	WM39_07415 ←	aspartate kinase	CBSS-216591.1.peg.168; Lysine Biosynthesis DAP Pathway, GJO scratch; Threonine and Homoserine Biosynthesis	2
1534689	AEOXM023	16272	C→T	R735H (CGT→CAT)	WM39_07420 ←	alanyl‑tRNA synthetase	Cluster containing Alanyl-tRNA synthetase; tRNA aminoacylation, Ala	7																				0.014	0.047	0.052	0.018	0.01		0.017											0.01
1537155	AEOXM023	18738	A→G	intergenic (‑263/‑7)	WM39_07420 ← / → WM39_07425	alanyl‑tRNA synthetase/erythrose 4‑phosphate dehydrogenase		1																																				1
1541038	AEOXM023	22621	+A	intergenic (+25/‑98)	WM39_07435 → / → WM39_07440	adenylosuccinate synthetase/membrane protein		5																								0.009	0.03	0.012												0.012	0.125
1541042	AEOXM023	22625	+A	intergenic (+29/‑94)	WM39_07435 → / → WM39_07440	adenylosuccinate synthetase/membrane protein		2																											1									1
1541049	AEOXM023	22632	(T)7→6	intergenic (+36/‑87)	WM39_07435 → / → WM39_07440	adenylosuccinate synthetase/membrane protein		4
1541853	AEOXM023	23436	C→T	S95L (TCA→TTA)	WM39_07445 →	type I deoxyribonuclease HsdR	- none -	8																		0.02	0.032	0.029	0.038	0.239	0.088	0.068	0.021
1542243	AEOXM023	23826	G→A	G225D (GGC→GAC)	WM39_07445 →	type I deoxyribonuclease HsdR	- none -	9																							0.014	0.009	0.036	0.031	1									1	0.012	0.027	0.197
1543153	AEOXM023	24736	A→G	H102H (CAT→CAC)	WM39_07450 ←	aldo/keto reductase	- none -	6																								0.012	0.02	0.026	1									1			0.184
1543294	AEOXM023	24877	C→T	V55V (GTG→GTA)	WM39_07450 ←	aldo/keto reductase	- none -	7																							0.052	0.053	0.082	0.1											0.064	0.054	0.049
1549614	AEOXM024	5665	A→G	H762R (CAT→CGT)	WM39_07480 →	protein disaggregation chaperone	Protein chaperones; Proteolysis in bacteria, ATP-dependent; Type VI secretion systems	1																															1
1549738	AEOXM024	5789	C→T	D803D (GAC→GAT)	WM39_07480 →	protein disaggregation chaperone	Protein chaperones; Proteolysis in bacteria, ATP-dependent; Type VI secretion systems	1																											1
1551912	AEOXM024	7963	A→G	F486F (TTT→TTC)	WM39_07495 ←	23S rRNA methyltransferase	RNA methylation	2																																								1
1552351	AEOXM024	8402	C→T	R340H (CGT→CAT)	WM39_07495 ←	23S rRNA methyltransferase	RNA methylation	1																											1
1555704	AEOXM024	11755	A→G	L200L (TTA→TTG)	WM39_07510 →	aspartate carbamoyltransferase	De Novo Pyrimidine Synthesis; Zinc regulated enzymes	5																																								1
1556028	AEOXM024	12079	C→T	S308S (AGC→AGT)	WM39_07510 →	aspartate carbamoyltransferase	De Novo Pyrimidine Synthesis; Zinc regulated enzymes	6																									0.015		1									1	0.011	0.017	0.141
1556624	AEOXM024	12675	A→G	Y24C (TAC→TGC)	WM39_07515 →	membrane protein	Ton and Tol transport systems	5																																								1
1558029	AEOXM024	14080	(T)7→6	intergenic (+60/‑27)	WM39_07515 → / → WM39_07520	membrane protein/F420‑dependent NADP oxidoreductase		1
1563326	AEOXM024	19377	C→T	P59L (CCG→CTG)	WM39_07540 →	glutathione S‑transferase	Glutathione: Non-redox reactions	14															0.054	0.065	0.163	0.132	0.206	0.03	0.061	0.033	0.087	0.341	0.33	0.197						1					0.591
1563907	AEOXM024	19958	A→G	A88A (GCT→GCC)	WM39_07545 ←	signal peptide protein	- none -	4																											1									1		0.032	0.203
1569770	AEOXM024	25821	C→T	P457S (CCA→TCA)	WM39_07575 →	ATP‑dependent helicase	- none -	2																											1									1
1569850	AEOXM024	25901	C→T	T483T (ACC→ACT)	WM39_07575 →	ATP‑dependent helicase	- none -	2																																								1
1569918	AEOXM024	25969	C→T	A506V (GCT→GTT)	WM39_07575 →	ATP‑dependent helicase	- none -	14														0.055	0.144	0.135	0.129	0.077		0.079	0.047	0.052	0.082	0.054	0.037	0.024					1								0.098
1571996	AEOXM024	28047	C→T	Q1199* (CAG→TAG)	WM39_07575 →	ATP‑dependent helicase	- none -	1
1576668	AEOXM024	32719	A→G	intergenic (‑442/+24)	WM39_07590 ← / ← WM39_07595	major facilitator transporter/benzoate transporter		1
1578236	AEOXM024	34287	C→T	A165T (GCC→ACC)	WM39_07600 ←	1,6‑dihydroxycyclohexa‑2,4‑diene‑1‑carboxylate dehydrogenase	Benzoate degradation	5																																								1
1578242	AEOXM024	34293	C→T	V163I (GTA→ATA)	WM39_07600 ←	1,6‑dihydroxycyclohexa‑2,4‑diene‑1‑carboxylate dehydrogenase	Benzoate degradation	9																	0.045	0.034	0.058	0.044	0.028	0.261	0.084	0.031	0.019
1579519	AEOXM024	35570	C→T	C83Y (TGC→TAC)	WM39_07605 ←	NADH oxidase	Aromatic dioxygenase mess; Benzoate degradation; Dioxygenases (EC 1.14.12.-)	1																																								1
1581709	AEOXM024	37760	C→T	R3H (CGT→CAT)	WM39_07615 ←	benzene 1,2‑dioxygenase	Aromatic dioxygenase mess; Benzoate degradation; Dioxygenases (EC 1.14.12.-)	1
1583609	AEOXM024	39660	G→A	A79T (GCA→ACA)	WM39_07630 →	ATPase	Copper Transport System; Copper homeostasis	10																				0.045	0.034	0.164	0.218	0.117	0.164	0.463											0.094	0.048	0.088
1584047	AEOXM024	40098	(A)5→6	coding (673/2472 nt)	WM39_07630 →	ATPase	Copper Transport System; Copper homeostasis	5																																								1
1588411	AEOXM024	44462	C→T	E36K (GAA→AAA)	WM39_07650 ←	hypothetical protein	- none -	5								0.013	0.014		0.088	0.021	0.014
1590736	AEOXM024	46787	G→A	I255I (ATC→ATT)	WM39_07670 ←	exodeoxyribonuclease VII large subunit	DNA repair, bacterial; Purine salvage cluster	17														0.017	0.024	0.046		0.019	0.042	0.058	0.084	0.177	0.168	0.143	0.186	0.478	1									1	0.12	0.093	0.321
1594084	AEOXM024	50135	A→G	intergenic (+32/‑6)	WM39_07695 → / → WM39_07700	hypothetical protein/hypothetical protein		18											0.024	0.021	0.029	0.069	0.133	0.137	0.115	0.147	0.042	0.127	0.062	0.062	0.087	0.05	0.037	0.015					1								0.097
1595243	AEOXM024	51294	A→G	V26A (GTA→GCA)	WM39_07705 ←	amino acid transporter LysE	- none -	1
1595382	AEOXM024	51433	A→G	intergenic (‑63/‑457)	WM39_07705 ← / → WM39_07710	amino acid transporter LysE/cold‑shock protein		1																													1
1597069	AEOXM024	53120	C→T	T103M (ACG→ATG)	WM39_07720 →	pyrroline‑5‑carboxylate reductase	A Hypothetical Protein Related to Proline Metabolism; CBSS-630.2.peg.3360; Proline Synthesis	6
1597628	AEOXM024	53679	A→G	intergenic (+51/‑710)	WM39_07720 → / → WM39_07725	pyrroline‑5‑carboxylate reductase/hypothetical protein		7																								0.011	0.028	0.025	1									1		0.023	0.204
1599886	AEOXM024	55937	+GAGG	coding (357/1107 nt)	WM39_07735 →	phage putative head morphogenesis protein	- none -	1
1601993	AEOXM024	58044	C→T	P13S (CCT→TCT)	WM39_07745 →	EsvB	- none -	6																									0.015	0.01	1									1		0.022	0.175
1604815	AEOXM024	60866	(G)6→7	coding (279/630 nt)	WM39_07765 →	glycine zipper	- none -	2													0.02
1608971	AEOXM024	65022	A→G	M38V (ATG→GTG)	WM39_07790 →	lipopolysaccharide export system protein LptC	- none -	5																								0.071	0.05	0.03											0.281
1611071	AEOXM024	67122	T→C	S37S (AGT→AGC)	WM39_07805 →	RND transporter	- none -	2																									0.017														0.082
1612228	AEOXM024	68279	A→G	E423G (GAG→GGG)	WM39_07805 →	RND transporter	- none -	8																								0.01	0.024	0.024	1									1	0.016	0.014	0.121
1614555	AEOXM024	70606	(G)5→6	coding (2132/2142 nt)	WM39_07810 →	ATP‑binding protein	- none -	1
1614576	AEOXM024	70627	A→G	Q5Q (CAA→CAG)	WM39_07815 →	secretion protein HlyD	- none -	6																									0.013		1									1	0.013	0.017	0.163
1616099	AEOXM024	72150	Δ3 bp	coding (255‑257/600 nt)	WM39_07820 →	hypothetical protein	Transport system clustering with HemG	1																																							0.092
1617735	AEOXM024	73786	+A	coding (532/843 nt)	WM39_07830 →	universal stress protein	- none -	1											0.125
1619155	AEOXM024	75206	T→C	Q163R (CAG→CGG)	WM39_07840 ←	peptidase M15	- none -	14																	0.035	0.046		0.049	0.041	0.023	0.107	0.024	0.082	0.11								1	1		0.087	0.037	0.124
1620222	AEOXM024	76273	IS15 insertion	c61: 1304	WM39_07845← / WM39_07850←	ferredoxin/GCN5 family acetyltransferase		12								0.049	0.082	0.086		0.066	0.032	0.045	0.046	0.076		0.024			0.041		0.031															0.037
1620267	AEOXM024	76312	IS15 insertion	c61: 1304	WM39_07845← / WM39_07850←	ferredoxin/GCN5 family acetyltransferase		2
1620273	AEOXM024	76318	IS15 insertion	c22: 70204	WM39_07845← / WM39_07850←	ferredoxin/GCN5 family acetyltransferase		1								0.053
1620284	AEOXM024	76335	IS15 insertion	c61: 1304	WM39_07845← / WM39_07850←	ferredoxin/GCN5 family acetyltransferase		7																																									1
1620496	AEOXM024	76547	IS15 insertion	c61: 1304	WM39_07850←	GCN5 family acetyltransferase	- none -	24							0.011	0.015	0.023	0.112	0.056	0.023	0.094	0.111	0.117	0.077		0.045	0.108	0.07	0.121	0.045	0.101	0.069	0.119	0.049		1	1								0.071	0.065	0.204
1620719	AEOXM024	76770	IS15 insertion	c22: 70204	WM39_07850←	GCN5 family acetyltransferase	- none -	5									0.037		0.01		0.028	0.123	0.029
1620972	AEOXM024	77023	IS15 insertion	c22: 70204	WM39_07850←	GCN5 family acetyltransferase	- none -	15																																								1
1621033	AEOXM024	77084	IS15 insertion	c22: 70204	WM39_07850←	GCN5 family acetyltransferase	- none -	30					0.009	0.243	0.359	0.432	0.42	0.377	0.166	0.536	0.282	0.35	0.554	0.608	0.613	0.722	0.403	0.69	0.663	0.581	0.659	0.501	0.464	0.768	1				1			1	1	1	0.38	0.354	0.839
1621071	AEOXM024	77122	IS15 insertion	c39: 17658	WM39_07850← / WM39_07855←	GCN5 family acetyltransferase/DNA mismatch repair protein MutS		22					0.015	0.117	0.122	0.123	0.085	0.073			0.074	0.043	0.065	0.115	0.123	0.082		0.148	0.102		0.04	0.052	0.05	0.037				1			1					0.058	0.113
1621274	AEOXM024	77325	IS15 insertion	c22: 70204	WM39_07855←	DNA mismatch repair protein MutS	DNA repair, bacterial MutL-MutS system; DNA repair system including RecA, MutS and a hypothetical protein	8						0.012		0.048	0.062	0.032	0.015		0.045	0.151	0.06
1621394	AEOXM024	77445	IS15 insertion	c22: 70204	WM39_07855←	DNA mismatch repair protein MutS	DNA repair, bacterial MutL-MutS system; DNA repair system including RecA, MutS and a hypothetical protein	4														0.071		0.067	0.137	0.02
1621509	AEOXM024	77560	IS15 insertion	c61: 1304	WM39_07855←	DNA mismatch repair protein MutS	DNA repair, bacterial MutL-MutS system; DNA repair system including RecA, MutS and a hypothetical protein	9						0.02	0.053					0.088	0.049	0.051	0.139				0.046				0.025																0.1
1621740	AEOXM024	77791	IS15 insertion	c61: 1304	WM39_07855←	DNA mismatch repair protein MutS	DNA repair, bacterial MutL-MutS system; DNA repair system including RecA, MutS and a hypothetical protein	23							0.062	0.32	0.428	0.523	0.838	0.692	0.617	0.696	0.425	0.561	0.435	0.465	0.789	0.287	0.535	0.105	0.425	0.849	0.852	0.832						1					0.974	0.02
1621806	AEOXM024	77857	IS15 insertion	c22: 70204	WM39_07855←	DNA mismatch repair protein MutS	DNA repair, bacterial MutL-MutS system; DNA repair system including RecA, MutS and a hypothetical protein	6										0.071	0.579		0.184	0.05			0.1				0.129
1621828	AEOXM024	77879	IS15 insertion	c61: 1304	WM39_07855←	DNA mismatch repair protein MutS	DNA repair, bacterial MutL-MutS system; DNA repair system including RecA, MutS and a hypothetical protein	2															0.054	0.167
1621881	AEOXM024	77932	IS15 insertion	c39: 17658	WM39_07855←	DNA mismatch repair protein MutS	DNA repair, bacterial MutL-MutS system; DNA repair system including RecA, MutS and a hypothetical protein	2
1621891	AEOXM024	77942	IS15 insertion	c61: 1304	WM39_07855←	DNA mismatch repair protein MutS	DNA repair, bacterial MutL-MutS system; DNA repair system including RecA, MutS and a hypothetical protein	1														0.071
1622157	AEOXM024	78208	IS15 insertion	c22: 70204	WM39_07855←	DNA mismatch repair protein MutS	DNA repair, bacterial MutL-MutS system; DNA repair system including RecA, MutS and a hypothetical protein	3
1622177	AEOXM024	78228	IS15 insertion	c61: 1304	WM39_07855←	DNA mismatch repair protein MutS	DNA repair, bacterial MutL-MutS system; DNA repair system including RecA, MutS and a hypothetical protein	5							0.021	0.099						0.158		0.067		0.152
1622540	AEOXM024	78591	IS15 insertion	c22: 70204	WM39_07855←	DNA mismatch repair protein MutS	DNA repair, bacterial MutL-MutS system; DNA repair system including RecA, MutS and a hypothetical protein	7								0.03
1622614	AEOXM024	78665	IS15 insertion	c22: 70204	WM39_07855←	DNA mismatch repair protein MutS	DNA repair, bacterial MutL-MutS system; DNA repair system including RecA, MutS and a hypothetical protein	2																	0.167	0.103
1622882	AEOXM024	78933	IS15 insertion	c39: 17658	WM39_07855←	DNA mismatch repair protein MutS	DNA repair, bacterial MutL-MutS system; DNA repair system including RecA, MutS and a hypothetical protein	7
1623337	AEOXM024	79388	IS15 insertion	c67: 1	WM39_07855←	DNA mismatch repair protein MutS	DNA repair, bacterial MutL-MutS system; DNA repair system including RecA, MutS and a hypothetical protein	10											0.167			0.16	0.87			0.368		0.321	0.261	0.803	0.51	0.647	0.444
1623501	AEOXM024	79552	IS15 insertion	c22: 70204	WM39_07855←	DNA mismatch repair protein MutS	DNA repair, bacterial MutL-MutS system; DNA repair system including RecA, MutS and a hypothetical protein	1																																					0.364
1623761	AEOXM024	79812	IS15 insertion	c22: 70204	WM39_07855←	DNA mismatch repair protein MutS	- none -	1																		0.273
1623786	AEOXM024	79837	IS15 insertion	c22: 70204	WM39_07855←	DNA mismatch repair protein MutS	- none -	1												0.077
1637458	AEOXM025	1	Δ42,641 bp		WM39_07925–WM39_08100	36 genes		66			0.133693	0.0514905	0.266108	0.614133	0.623772	0.777317	0.804409	0.818166	0.925402	0.937257	0.859458	0.947854	0.905752	0.914219	0.948528	0.925471	0.963964	0.905843	0.959301	0.958907	0.954296	0.962504	0.978127	0.976526	1	1	1	1	1	1	1	1	1	1	0.989824	0.527014	0.9313	1	1
1655735	AEOXM025	18278	Δ1 bp	coding (370/1719 nt)	WM39_07980 →	acetyl‑CoA carboxylase	Fatty Acid Biosynthesis FASII; Fatty Acid Biosynthesis FASII	1								0.054				Δ					Δ		Δ		Δ	Δ		Δ	Δ	Δ	Δ	Δ	Δ	Δ	Δ	Δ	Δ	Δ	Δ	Δ	Δ		Δ	Δ	Δ
1661110	AEOXM025	23653	Δ1 bp	intergenic (‑145/‑175)	WM39_08005 ← / → WM39_08010	hypothetical protein/TetR family transcriptional regulator		1										0.088		Δ					Δ		Δ		Δ	Δ		Δ	Δ	Δ	Δ	Δ	Δ	Δ	Δ	Δ	Δ	Δ	Δ	Δ	Δ		Δ	Δ	Δ
1680507	AEOXM026	409	C→T	S30F (TCC→TTC)	WM39_08110 →	type VI secretion protein	Type VI secretion systems	3																																?
1683287	AEOXM026	3189	A→G	K957E (AAG→GAG)	WM39_08110 →	type VI secretion protein	Type VI secretion systems	4																									0.037		1					?				1			0.124
1690167	AEOXM026	10069	C→T	P318L (CCT→CTT)	WM39_08135 →	type VI secretion protein	Type VI secretion systems	1
1691767	AEOXM026	11669	(G)6→7	coding (60/807 nt)	WM39_08145 →	hypothetical protein	- none -	2																											1									1
1692140	AEOXM026	12042	C→T	R145C (CGT→TGT)	WM39_08145 →	hypothetical protein	- none -	1																											1
1692200	AEOXM026	12102	C→T	Q165* (CAG→TAG)	WM39_08145 →	hypothetical protein	- none -	1
1693371	AEOXM026	13273	(T)8→7	coding (235/954 nt)	WM39_08155 →	D‑Ala‑D‑Ala carboxypeptidase	- none -	6																									0.119									1	1		0.098	0.034	0.029
1697278	AEOXM026	17180	+A	coding (1017/1179 nt)	WM39_08175 →	major facilitator transporter	- none -	1																												1
1697353	AEOXM026	17255	A→G	A364A (GCA→GCG)	WM39_08175 →	major facilitator transporter	- none -	5																																								1
1697872	AEOXM026	17774	C→T	S100F (TCT→TTT)	WM39_08180 →	hypothetical protein	- none -	2
1699409	AEOXM026	19311	Δ1 bp	intergenic (‑140/+175)	WM39_08185 ← / ← WM39_08190	GNAT family acetyltransferase/hypothetical protein		2													0.104										0.087
1699418	AEOXM026	19320	(T)10→9	intergenic (‑149/+166)	WM39_08185 ← / ← WM39_08190	GNAT family acetyltransferase/hypothetical protein		1
1703814	AEOXM027	2422	A→G	A79A (GCA→GCG)	WM39_08215 →	dihydrodipicolinate synthetase	Proline, 4-hydroxyproline uptake and utilization	1
1704525	AEOXM027	3133	(A)8→9	intergenic (+12/+46)	WM39_08215 → / ← WM39_08220	dihydrodipicolinate synthetase/membrane protein		7																								0.019	0.057	0.021								1	1		0.104		0.034
1707311	AEOXM027	5919	C→T	T188M (ACG→ATG)	WM39_08230 →	hydroxyproline‑2‑epimerase	Proline, 4-hydroxyproline uptake and utilization	7																							0.06	0.056	0.096	0.094											0.053	0.054	0.05
1711996	AEOXM027	10604	C→T	R144H (CGC→CAC)	WM39_08255 ←	MFS transporter permease	- none -	1																													1
1712337	AEOXM027	10945	A→G	S30S (TCT→TCC)	WM39_08255 ←	MFS transporter permease	- none -	1																											1
1712549	AEOXM027	11157	(A)7→6	intergenic (‑123/+36)	WM39_08255 ← / ← WM39_08260	MFS transporter permease/ketoglutarate semialdehyde dehydrogenase		1
1717552	AEOXM027	16160	C→T	A405V (GCT→GTT)	WM39_08270 →	serine dehydratase	Glycine and Serine Utilization; Pyruvate Alanine Serine Interconversions	5																									0.017		1									1		0.013	0.117
1719616	AEOXM027	18224	G→A	H83H (CAC→CAT)	WM39_08275 ←	enoyl‑CoA hydratase	Phenylacetyl-CoA catabolic pathway (core)	1																																			1
1720559	AEOXM027	19167	C→T	P144S (CCA→TCA)	paaA →	ATPase AAA	Phenylacetyl-CoA catabolic pathway (core)	14															0.034	0.159	0.171	0.107	0.244	0.033	0.046	0.035	0.105	0.339	0.342	0.149						1					0.628
1721947	AEOXM027	20555	C→T	L182L (CTA→TTA)	WM39_08290 →	phenylacetic acid degradation protein	Phenylacetyl-CoA catabolic pathway (core)	6
1722092	AEOXM027	20700	A→G	E230G (GAG→GGG)	WM39_08290 →	phenylacetic acid degradation protein	Phenylacetyl-CoA catabolic pathway (core)	1
1722104	AEOXM027	20712	A→G	Y234C (TAT→TGT)	WM39_08290 →	phenylacetic acid degradation protein	Phenylacetyl-CoA catabolic pathway (core)	6																		0.039	0.024	0.025	0.022		0.077	0.016
1722580	AEOXM027	21188	T→C	H135H (CAT→CAC)	WM39_08295 →	phenylacetate‑CoA oxygenase	Phenylacetyl-CoA catabolic pathway (core)	7																																									1
1722923	AEOXM027	21531	T→A	I75N (ATT→AAT)	WM39_08300 →	phenylacetic acid degradation protein	Phenylacetyl-CoA catabolic pathway (core)	12															0.052	0.177		0.126	0.329	0.046	0.04		0.118	0.35	0.336	0.171						1					0.673
1722979	AEOXM027	21587	C→T	L94F (CTT→TTT)	WM39_08300 →	phenylacetic acid degradation protein	Phenylacetyl-CoA catabolic pathway (core)	5
1728360	AEOXM027	26968	C→T	P75L (CCG→CTG)	WM39_08325 →	phenylacetate‑‑CoA ligase	Phenylacetyl-CoA catabolic pathway (core)	2
1731118	AEOXM027	29726	(A)7→8	coding (4/384 nt)	WM39_08340 →	phenylacetic acid degradation protein	Phenylacetyl-CoA catabolic pathway (core)	5																																								1
1732657	AEOXM027	31265	(G)5→6	coding (509/849 nt)	WM39_08350 →	zinc chelation protein SecC	- none -	1
1733140	AEOXM027	31748	(T)5→6	coding (1109/1197 nt)	WM39_08355 ←	reverse transcriptase	- none -	1
1736009	AEOXM027	34617	C→T	P100L (CCG→CTG)	WM39_08365 →	TetR family transcriptional regulator	- none -	1																																	1
1743207	AEOXM027	41815	C→T	P224S (CCG→TCG)	WM39_08410 →	monooxygenase	- none -	7																								0.01	0.026		1									1	0.009	0.01	0.137
1745976	AEOXM027	44584	G→A	A206T (GCC→ACC)	WM39_08420 →	allantoin permease	Purine Utilization	6																		0.013	0.02	0.021	0.021		0.012								1
1746571	AEOXM027	45179	C→T	A404V (GCT→GTT)	WM39_08420 →	allantoin permease	Purine Utilization	1
1746795	AEOXM027	45403	+A	coding (3/1170 nt)	WM39_08425 →	signal peptide protein	- none -	1																	0.056
1748327	AEOXM027	46935	+A	coding (227/1458 nt)	gabD →	succinate‑semialdehyde dehydrogenase	- none -	5																		0.025			0.036	0.076	0.034	0.022
1748844	AEOXM027	47452	C→T	T248T (ACC→ACT)	gabD →	succinate‑semialdehyde dehydrogenase	- none -	1
1754339	AEOXM027	52947	A→G	T112A (ACT→GCT)	WM39_08460 →	GntR family transcriptional regulator	- none -	1																											1
1755933	AEOXM027	54541	C→T	A18A (GCC→GCT)	WM39_08470 →	sulfate ABC transporter ATP‑binding protein	Iron acquisition in Streptococcus	1
1756336	AEOXM027	54944	C→T	Q153* (CAA→TAA)	WM39_08470 →	sulfate ABC transporter ATP‑binding protein	Iron acquisition in Streptococcus	4																									0.038			1									0.014		0.017
1756572	AEOXM027	55180	A→G	Q231Q (CAA→CAG)	WM39_08470 →	sulfate ABC transporter ATP‑binding protein	Iron acquisition in Streptococcus	2											0.286	0.086
1757668	AEOXM027	56276	C→T	T198I (ACC→ATC)	WM39_08475 →	phosphonate ABC transporter permease	Iron acquisition in Streptococcus	8																				0.033					0.018	0.025	1									1	0.016	0.026	0.183
1758506	AEOXM027	57114	A→G	K477K (AAA→AAG)	WM39_08475 →	phosphonate ABC transporter permease	Iron acquisition in Streptococcus	4																				0.017	0.052	0.019				0.186
1759537	AEOXM027	58145	A→G	L217L (TTA→TTG)	WM39_08480 →	monomeric sarcosine oxidase	- none -	20										0.072	0.019	0.024	0.078	0.06	0.078	0.032		0.084	0.046	0.097	0.055		0.055	0.072	0.087	0.055		1	1								0.019	0.071	0.171
1760609	AEOXM027	59217	C→T	A181V (GCG→GTG)	WM39_08485 →	2‑aminoethylphosphonate‑‑pyruvate aminotransferase	Phosphonate metabolism	3																									0.013													0.013	0.069
1763127	AEOXM027	61735	C→T	G146S (GGC→AGC)	WM39_08495 ←	MFS transporter	Sialic Acid Metabolism	8																								0.011	0.09	0.047								1	1		0.092	0.03	0.02
1763195	AEOXM027	61803	+AACCCA	coding (368/1251 nt)	WM39_08495 ←	MFS transporter	Sialic Acid Metabolism	1				0.085
1763530	AEOXM027	62138	A→G	R11R (CGT→CGC)	WM39_08495 ←	MFS transporter	Sialic Acid Metabolism	7													0.012		0.023				0.043			0.176	0.089	0.035	0.015
1763583	AEOXM027	62191	(A)5→6	intergenic (‑21/+41)	WM39_08495 ← / ← WM39_08500	MFS transporter/acyl‑CoA dehydrogenase		7																						0.016			0.014	0.012	1									1		0.01	0.143
1764454	AEOXM027	63062	(A)5→6	coding (322/1152 nt)	WM39_08500 ←	acyl‑CoA dehydrogenase	- none -	1																																								1
1769596	AEOXM027	68204	C→T	G351S (GGC→AGC)	WM39_08525 ←	MFS transporter	- none -	4
1771052	AEOXM027	69660	C→T	L163L (CTG→CTA)	WM39_08530 ←	IclR family transcriptional regulator	- none -	30					0.035	0.279	0.387	0.364	0.316	0.297	0.093	0.538	0.275	0.281	0.503	0.485	0.518	0.617	0.476	0.591	0.583	0.613	0.654	0.423	0.44	0.707	1				1			1	1	1	0.272	0.347	0.648
1771093	AEOXM027	69701	C→T	A150T (GCA→ACA)	WM39_08530 ←	IclR family transcriptional regulator	- none -	1																											1
1772168	AEOXM027	70776	A→G	S230P (TCA→CCA)	WM39_08535 ←	beta‑ketoadipyl CoA thiolase	Acetyl-CoA fermentation to Butyrate; Biotin biosynthesis; Biotin synthesis cluster; Butanol Biosynthesis; Butyrate metabolism cluster; CBSS-246196.1.peg.364; Fatty acid metabolism cluster; Isoleucine degradation; Isoprenoid Biosynthesis; Polyhydroxybutyrate metabolism; Serine-glyoxylate cycle	5																								0.012	0.026		1									1			0.121
1776930	AEOXM027	75538	A→G	L195L (TTA→TTG)	WM39_08555 →	acyl‑CoA dehydrogenase	- none -	1
1779220	AEOXM027	77828	C→T	Q111* (CAG→TAG)	WM39_08565 →	3‑oxoadipate CoA‑transferase	Catechol branch of beta-ketoadipate pathway; Chloroaromatic degradation pathway; Protocatechuate branch of beta-ketoadipate pathway	5																									0.017		1									1		0.018	0.131
1779751	AEOXM027	78359	A→G	E65G (GAA→GGA)	WM39_08570 →	3‑oxoadipate CoA‑transferase	Catechol branch of beta-ketoadipate pathway; Chloroaromatic degradation pathway; Protocatechuate branch of beta-ketoadipate pathway	2																																1					0.028
1780578	AEOXM027	79186	A→G	T111A (ACG→GCG)	WM39_08575 →	porin	- none -	5																				0.023	0.118	0.033	0.019			0.015
1787198	AEOXM027	85806	A→G	R908R (CGT→CGC)	WM39_08600 ←	MFS transporter	Aromatic amino acid interconversions with aryl acids	6																						0.052	0.034		0.046	0.077											0.015	0.011
1787746	AEOXM027	86354	G→A	P726S (CCA→TCA)	WM39_08600 ←	MFS transporter	Aromatic amino acid interconversions with aryl acids	5																																								1
1791060	AEOXM027	89668	A→G	Y312C (TAT→TGT)	WM39_08605 →	LysR family transcriptional regulator	- none -	2													0.148	0.102
1791643	AEOXM027	90251	G→A	C193C (TGC→TGT)	WM39_08610 ←	2‑isopropylmalate synthase	HMG CoA Synthesis	5																				0.021	0.069	0.042	0.033	0.023
1792526	AEOXM027	91134	A→G	L562L (TTG→CTG)	WM39_08615 ←	3‑methylcrotonyl‑CoA carboxylase	HMG CoA Synthesis; Serine-glyoxylate cycle	7																		0.021		0.072	0.051	0.037	0.06			0.036													0.011
1793141	AEOXM027	91749	A→G	Y357H (TAT→CAT)	WM39_08615 ←	3‑methylcrotonyl‑CoA carboxylase	HMG CoA Synthesis; Serine-glyoxylate cycle	1																											1
1795705	AEOXM027	94313	C→T	G311S (GGC→AGC)	WM39_08625 ←	methylcrotonoyl‑CoA carboxylase	HMG CoA Synthesis; Serine-glyoxylate cycle	2													0.054	0.09
1797751	AEOXM027	96359	C→T	E28K (GAA→AAA)	WM39_08630 ←	isovaleryl‑CoA dehydrogenase	- none -	6																																									1
1798667	AEOXM027	97275	G→A	intergenic (+73/‑39)	WM39_08635 → / → WM39_08640	TetR family transcriptional regulator/fatty acid‑‑CoA ligase		6																							0.043	0.278	0.33	0.127						1					0.64
1799097	AEOXM027	97705	C→T	T131M (ACG→ATG)	WM39_08640 →	fatty acid‑‑CoA ligase	Biotin biosynthesis; Biotin synthesis cluster; Fatty acid metabolism cluster; HMG CoA Synthesis; Polyhydroxybutyrate metabolism	2
1799345	AEOXM027	97953	A→G	T214A (ACA→GCA)	WM39_08640 →	fatty acid‑‑CoA ligase	Biotin biosynthesis; Biotin synthesis cluster; Fatty acid metabolism cluster; HMG CoA Synthesis; Polyhydroxybutyrate metabolism	2																																								1
1800779	AEOXM027	99387	A→G	S103S (TCA→TCG)	WM39_08645 →	SAM‑dependent methyltransferase	- none -	1																																				1
1801338	AEOXM027	99946	A→G	intergenic (+196/‑45)	WM39_08645 → / → WM39_08650	SAM‑dependent methyltransferase/DcaP‑like protein		5																									0.014		1									1		0.026	0.153
1802241	AEOXM027	100849	(G)6→7	coding (859/1287 nt)	WM39_08650 →	DcaP‑like protein	- none -	1
1802282	AEOXM027	100890	A→G	L300L (TTA→TTG)	WM39_08650 →	DcaP‑like protein	- none -	8																	0.028	0.019	0.05	0.03	0.026	0.228	0.06	0.019
1803549	AEOXM027	102157	A→G	H135H (CAT→CAC)	WM39_08655 ←	lipase	- none -	1																																							0.059
1807319	AEOXM029	180	G→A	intergenic (–/‑280)	– / → WM39_08680	–/hypothetical protein	- none -	1												1
1808448	AEOXM029	1309	C→T	A97A (GCG→GCA)	WM39_08690 ←	hypothetical protein	- none -	6								0.013	0.028	0.036	0.022			0.113	0.025
1809119	AEOXM029	1980	A→G	intergenic (‑54/+231)	WM39_08695 ← / ← WM39_08700	hypothetical protein/damage‑inducible protein CinA		5																									0.02		1									1		0.024	0.141
1810714	AEOXM029	3575	G→A	A190A (GCG→GCA)	WM39_08705 →	hypothetical protein	- none -	1																																				1
1816390	AEOXM029	9251	T→C	G221G (GGT→GGC)	WM39_08725 →	stress‑induced protein	- none -	8						0.039	0.051																0.059		0.028	0.021
1816624	AEOXM029	9485	A→T	E299D (GAA→GAT)	WM39_08725 →	stress‑induced protein	- none -	6															0.07					0.031	0.037
1817072	AEOXM029	9933	A→G	S42S (AGT→AGC)	WM39_08730 ←	hypothetical protein	- none -	1
1818745	AEOXM029	11606	C→T	W10* (TGG→TAG)	WM39_08740 ←	lysine transporter LysE	- none -	2
1824281	AEOXM029	17142	C→T	S1009L (TCA→TTA)	WM39_08755 →	histidine kinase	- none -	1																																			1
1826845	AEOXM029	19706	C→T	L152L (CTA→TTA)	WM39_08770 →	amino acid ABC transporter	- none -	2													0.051	0.048
1827389	AEOXM029	20250	C→T	Q117* (CAG→TAG)	WM39_08775 →	amino acid ABC transporter permease	- none -	2
1828973	AEOXM029	21834	C→T	S168L (TCA→TTA)	WM39_08785 →	glutamine‑binding protein	- none -	7																					0.018					0.021	1									1	0.012	0.037	0.189
1829893	AEOXM029	22754	A→G	K160K (AAA→AAG)	WM39_08790 →	ABC transporter substrate‑binding protein	- none -	4																					0.039	0.072	0.027
1830448	AEOXM029	23309	(A)9→8	intergenic (+168/+80)	WM39_08790 → / ← WM39_08795	ABC transporter substrate‑binding protein/transcriptional regulator	- none -	8											0.023													0.014		0.018											0.016	0.014
1833199	AEOXM029	26060	G→A	P475S (CCA→TCA)	WM39_08805 ←	cysteine desulfurase	Alanine biosynthesis; CBSS-84588.1.peg.1247; mnm5U34 biosynthesis bacteria; tRNA modification Bacteria	5																									0.035		1									1		0.011	0.122
1834330	AEOXM029	27191	C→T	E98K (GAG→AAG)	WM39_08805 ←	cysteine desulfurase	Alanine biosynthesis; CBSS-84588.1.peg.1247; mnm5U34 biosynthesis bacteria; tRNA modification Bacteria	7																						0.095	0.054	0.027	0.05	0.079											0.017	0.021
1834733	AEOXM029	27594	C→T	G266R (GGA→AGA)	WM39_08810 ←	membrane protein	- none -	2																																								1
1835060	AEOXM029	27921	C→T	G157S (GGC→AGC)	WM39_08810 ←	membrane protein	- none -	4																				0.021	0.028		0.03			0.107
1835448	AEOXM029	28309	A→G	A27A (GCT→GCC)	WM39_08810 ←	membrane protein	- none -	8																						0.078	0.054	0.034	0.038	0.072											0.018	0.017	0.02
1841064	AEOXM029	33925	C→T	V260V (GTG→GTA)	WM39_08845 ←	regulatory protein	Murein hydrolase regulation and cell death	7																								0.008	0.011		1									1	0.008	0.019	0.147
1841391	AEOXM029	34252	C→T	L151L (TTG→TTA)	WM39_08845 ←	regulatory protein	Murein hydrolase regulation and cell death	8																				0.033	0.074	0.034	0.015	0.016	0.013	0.012											0.008
1842216	AEOXM029	35077	C→T	A88V (GCC→GTC)	WM39_08850 →	murein hydrolase transporter LrgA	Murein hydrolase regulation and cell death	2
1842287	AEOXM029	35148	A→G	I112V (ATT→GTT)	WM39_08850 →	murein hydrolase transporter LrgA	Murein hydrolase regulation and cell death	1
1845469	AEOXM029	38330	C→T	A30A (GCC→GCT)	WM39_08870 →	amino acid acetyltransferase	Arginine Biosynthesis -- gjo; Arginine Biosynthesis extended	2
1845703	AEOXM029	38564	T→C	R108R (CGT→CGC)	WM39_08870 →	amino acid acetyltransferase	Arginine Biosynthesis -- gjo; Arginine Biosynthesis extended	5
1847031	AEOXM029	39892	C→T	T46T (ACG→ACA)	WM39_08875 ←	MFS transporter	- none -	5																																								1
1848870	AEOXM029	41731	(G)6→7	coding (1298/1680 nt)	WM39_08880 →	malonate decarboxylase subunit alpha	Malonate decarboxylase	1
1849960	AEOXM029	42821	C→T	Q237* (CAA→TAA)	WM39_08885 →	triphosphoribosyl‑dephospho‑CoA synthase	Malonate decarboxylase	2																											1									1
1850624	AEOXM029	43485	C→T	T65I (ACT→ATT)	WM39_08895 →	malonate decarboxylase subunit beta	Malonate decarboxylase	2
1851654	AEOXM029	44515	+GCTAT	coding (376/828 nt)	WM39_08900 →	malonate decarboxylase subunit gamma	Malonate decarboxylase	1																									0.195
1851789	AEOXM029	44650	C→T	H171Y (CAT→TAT)	WM39_08900 →	malonate decarboxylase subunit gamma	Malonate decarboxylase	1
1852377	AEOXM029	45238	C→T	A92V (GCA→GTA)	WM39_08905 →	phosphoribosyl‑dephospho‑CoA transferase	Malonate decarboxylase	6																							0.013	0.011	0.03		1									1			0.16
1853583	AEOXM029	46444	C→T	S289L (TCA→TTA)	WM39_08910 →	malonate decarboxylase subunit epsilon	Malonate decarboxylase	5													0.023	0.017	0.019	0.015	0.07
1855267	AEOXM029	48128	T→C	L194L (TTA→TTG)	WM39_08925 ←	LysR family transcriptional regulator	Malonate decarboxylase	4																											1									1		0.018	0.17
1859289	AEOXM029	52150	C→T	A256T (GCT→ACT)	WM39_08945 ←	cytochrome D ubiquinol oxidase subunit I	Terminal cytochrome d ubiquinol oxidases; Terminal cytochrome oxidases	1
1859313	AEOXM029	52174	C→T	E248K (GAG→AAG)	WM39_08945 ←	cytochrome D ubiquinol oxidase subunit I	Terminal cytochrome d ubiquinol oxidases; Terminal cytochrome oxidases	22							0.023	0.145	0.181	0.139	0.29	0.118	0.23	0.186	0.082	0.19	0.19	0.068	0.409	0.069	0.122	0.065	0.107	0.319	0.358	0.154						1					0.68
1860224	AEOXM029	53085	C→T	intergenic (‑170/‑484)	WM39_08945 ← / → WM39_08950	cytochrome D ubiquinol oxidase subunit I/hypothetical protein		6									0.065	0.024	0.034		0.018	0.169	0.046
1860632	AEOXM029	53493	A→G	intergenic (‑578/‑76)	WM39_08945 ← / → WM39_08950	cytochrome D ubiquinol oxidase subunit I/hypothetical protein		16										0.027		0.1	0.033		0.079	0.175	0.181	0.279	0.203	0.242	0.276	0.14	0.107	0.064	0.04	0.065													0.142
1863656	AEOXM029	56517	C→T	S180L (TCG→TTG)	WM39_08960 →	5,10‑methylene tetrahydromethanopterin reductase	- none -	1
1864233	AEOXM029	57094	A→G	V372V (GTA→GTG)	WM39_08960 →	5,10‑methylene tetrahydromethanopterin reductase	- none -	8																				0.019				0.015	0.033	0.023	1									1		0.021	0.157
1864722	AEOXM029	57583	C→T	L6L (CTC→CTT)	WM39_08965 →	MFS transporter	- none -	1
1865875	AEOXM029	58736	C→T	P391S (CCT→TCT)	WM39_08965 →	MFS transporter	- none -	1
1865931	AEOXM029	58792	C→T	G409G (GGC→GGT)	WM39_08965 →	MFS transporter	- none -	5
1868445	AEOXM029	61306	+TGC	coding (569/1023 nt)	tauA →	taurine ABC transporter substrate‑binding protein	Taurine Utilization	1														0.059
1873589	AEOXM029	66450	C→T	G47S (GGT→AGT)	WM39_09005 ←	nitrate reductase	Hydantoin metabolism	1
1874243	AEOXM029	67104	C→T	P36S (CCT→TCT)	WM39_09010 →	GntR family transcriptional regulator	- none -	3																					0.039		0.036			0.187
1875216	AEOXM029	68077	C→T	R197Q (CGA→CAA)	WM39_09015 ←	transcriptional regulator	- none -	5
1875619	AEOXM029	68480	C→T	E63K (GAA→AAA)	WM39_09015 ←	transcriptional regulator	- none -	1																																1
1877069	AEOXM029	69930	C→T	A91V (GCC→GTC)	WM39_09025 →	amidohydrolase	CBSS-224911.1.peg.6954	1																																								1
1877161	AEOXM029	70022	G→A	A122T (GCT→ACT)	WM39_09025 →	amidohydrolase	CBSS-224911.1.peg.6954	3													0.028	0.111	0.017
1880207	AEOXM029	73068	+T	coding (301/1035 nt)	WM39_09045 →	arsenic resistance protein ArsB	Arsenic resistance	3
1880263	AEOXM029	73124	A→G	A119A (GCA→GCG)	WM39_09045 →	arsenic resistance protein ArsB	Arsenic resistance	1																																					0.293
1882410	AEOXM029	75271	Δ3 bp	coding (375‑377/561 nt)	WM39_09055 →	chromate transporter	Resistance to chromium compounds	9			0.086							0.078					0.053						0.056				0.063												0.082		0.111
1883153	AEOXM029	76014	C→T	intergenic (+36/‑142)	WM39_09060 → / → WM39_09065	chromate transporter/NADH dehydrogenase		5																																								1
1884130	AEOXM029	76991	A→G	Y279C (TAC→TGC)	WM39_09065 →	NADH dehydrogenase	Thioredoxin-disulfide reductase	4																					0.021	0.089	0.048	0.008
1884377	AEOXM029	77238	Δ3 bp	coding (1083‑1085/1566 nt)	WM39_09065 →	NADH dehydrogenase	Thioredoxin-disulfide reductase	1						0.064
1887586	AEOXM029	80447	A→G	R131R (CGT→CGC)	WM39_09075 ←	hypothetical protein	- none -	1
1888922	AEOXM029	81783	A→G	S270P (TCA→CCA)	WM39_09085 ←	RNA methyltransferase	RNA methylation; tRNA modification Bacteria	2
1892170	AEOXM029	85031	C→T	D380N (GAC→AAC)	WM39_09090 ←	DNA polymerase III subunit alpha	- none -	6																									0.034	0.012	1									1		0.021	0.119
1892287	AEOXM029	85148	C→T	D341N (GAC→AAC)	WM39_09090 ←	DNA polymerase III subunit alpha	- none -	1																																				1
1892302	AEOXM029	85163	A→G	F336L (TTC→CTC)	WM39_09090 ←	DNA polymerase III subunit alpha	- none -	9																				0.021			0.014		0.022	0.016	1									1	0.012	0.027	0.182
1893746	AEOXM029	86607	C→T	V282I (GTT→ATT)	WM39_09095 ←	glutaminase	Glutamine, Glutamate, Aspartate and Asparagine Biosynthesis	4																									0.029		1									1			0.124
1894152	AEOXM029	87013	A→G	T146T (ACT→ACC)	WM39_09095 ←	glutaminase	Glutamine, Glutamate, Aspartate and Asparagine Biosynthesis	7								0.023	0.06	0.026	0.023		0.011	0.014	0.015
1894498	AEOXM029	87359	Δ3 bp	coding (90‑92/1068 nt)	WM39_09095 ←	glutaminase	Glutamine, Glutamate, Aspartate and Asparagine Biosynthesis	3																			0.085							0.092												0.099
1895617	AEOXM029	88478	C→T	V322I (GTA→ATA)	WM39_09100 ←	Na+:H+ dicarboxylate symporter	Glutamate and Aspartate uptake in Bacteria	5																									0.027		1									1			0.1
1897907	AEOXM029	90768	C→T	D191N (GAT→AAT)	WM39_09105 ←	aminotransferase	CBSS-216591.1.peg.168; Glutamine, Glutamate, Aspartate and Asparagine Biosynthesis; Threonine and Homoserine Biosynthesis	8																						0.078	0.054	0.011	0.045	0.05											0.018	0.023	0.013
1899126	AEOXM029	91987	A→G	T137A (ACC→GCC)	WM39_09110 →	methionine sulfoxide reductase B	Peptide methionine sulfoxide reductase	1																												1
1899925	AEOXM029	92786	C→T	L103L (CTG→TTG)	WM39_09120 →	AraC family transcriptional regulator	- none -	7																0.02							0.03	0.291	0.295	0.099						1					0.575
1901622	AEOXM029	94483	T→C	D256G (GAT→GGT)	WM39_09130 ←	succinyldiaminopimelate aminotransferase	Lysine Biosynthesis DAP Pathway, GJO scratch	11																				0.033	0.016		0.047	0.012	0.092	0.094								1	1		0.115	0.062	0.06
1902492	AEOXM029	95353	A→G	N862N (AAT→AAC)	WM39_09135 ←	protein‑PII uridylyltransferase	Ammonia assimilation; CBSS-312309.3.peg.1965	1
1903012	AEOXM029	95873	C→T	R689H (CGT→CAT)	WM39_09135 ←	protein‑PII uridylyltransferase	Ammonia assimilation; CBSS-312309.3.peg.1965	5
1903193	AEOXM029	96054	C→T	E629K (GAA→AAA)	WM39_09135 ←	protein‑PII uridylyltransferase	Ammonia assimilation; CBSS-312309.3.peg.1965	1
1903887	AEOXM029	96748	G→A	N397N (AAC→AAT)	WM39_09135 ←	protein‑PII uridylyltransferase	Ammonia assimilation; CBSS-312309.3.peg.1965	1																																								1
1905840	AEOXM029	98701	C→T	P158P (CCG→CCA)	WM39_09140 ←	phosphoribosylglycinamide formyltransferase	De Novo Purine Biosynthesis	8																					0.016		0.033	0.05	0.067	0.098											0.081	0.04	0.049
1907495	AEOXM029	100356	A→G	F178L (TTC→CTC)	WM39_09155 ←	membrane protein	- none -	1
1912738	AEOXM029	105599	C→T	A235T (GCT→ACT)	WM39_09190 ←	methionine ABC transporter ATP‑binding protein	Methionine Biosynthesis; Methionine Degradation	1
1916857	AEOXM029	109718	A→G	L308P (CTA→CCA)	WM39_09210 ←	acyl‑CoA dehydrogenase	Alkanesulfonate assimilation	5																								0.011	0.052	0.013		1									0.011
1921820	AEOXM029	114681	C→T	S53F (TCT→TTT)	WM39_09230 →	amino acid transporter	Glutamate and Aspartate uptake in Bacteria	6																								0.009	0.06	0.013		1									0.021		0.012
1922599	AEOXM029	115460	+G	coding (92/678 nt)	WM39_09235 →	amino acid ABC transporter permease	Glutamate and Aspartate uptake in Bacteria	11																			0.026	0.045	0.09	0.07	0.075	0.02	0.022	0.037													0.021
1923119	AEOXM029	115980	C→T	F204F (TTC→TTT)	WM39_09235 →	amino acid ABC transporter permease	Glutamate and Aspartate uptake in Bacteria	3																0.053		0.027	0.108
1925106	AEOXM029	117967	C→T	A74T (GCA→ACA)	WM39_09245 ←	DcaP‑like protein	- none -	6																							0.07	0.264	0.302	0.114						1					0.54
1925503	AEOXM029	118364	T→C	intergenic (‑178/‑153)	WM39_09245 ← / → WM39_09250	DcaP‑like protein/transcriptional regulator		5																					0.089	0.043		0.021	0.028	0.026
1926147	AEOXM029	119008	Δ35,699 bp	0	WM39_09255–WM39_09510	52 genes		1
1931853	AEOXM029	124714	A→G	A86A (GCT→GCC)	WM39_09310 ←	Cro/Cl family transcriptional regulator	- none -	8																		0.03	0.048	0.036	0.018	0.22	0.054	0.051	0.026
1932118	AEOXM029	124979	C→T	intergenic (‑8/‑141)	WM39_09310 ← / → WM39_09315	Cro/Cl family transcriptional regulator/hypothetical protein	- none -	6																							0.013	0.011	0.033					1			1				0.013
1933991	AEOXM029	126852	C→T	A137V (GCA→GTA)	WM39_09325 →	DNA helicase	- none -	4																					0.011	0.11	0.05	0.017
1934740	AEOXM029	127601	+G	coding (1159/1374 nt)	WM39_09325 →	DNA helicase	- none -	2																											1									1
1934845	AEOXM029	127706	C→T	R422C (CGT→TGT)	WM39_09325 →	DNA helicase	- none -	1																																				1
1936551	AEOXM029	129412	C→T	D252D (GAC→GAT)	WM39_09340 →	hypothetical protein	- none -	6																								0.016	0.018		1									1		0.016	0.138
1936578	AEOXM029	129439	C→T	F261F (TTC→TTT)	WM39_09340 →	hypothetical protein	- none -	4
1940318	AEOXM029	133179	(C)6→5	intergenic (+72/‑75)	WM39_09385 → / → WM39_09390	hypothetical protein/hypothetical protein		1
1941465	AEOXM029	134326	C→T	R70C (CGT→TGT)	WM39_09400 →	terminase	Phage packaging machinery	5																									0.032		1									1		0.014	0.126
1942648	AEOXM029	135509	C→T	P464L (CCA→CTA)	WM39_09400 →	terminase	Phage packaging machinery	6
1943758	AEOXM029	136619	A→G	L270L (TTA→TTG)	WM39_09405 →	phage portal protein	Phage packaging machinery	1																												1
1944269	AEOXM029	137130	C→T	D34D (GAC→GAT)	WM39_09410 →	peptidase U35	- none -	1
1947002	AEOXM029	139863	(A)5→6	coding (138/486 nt)	WM39_09430 →	HK97 gp10 family phage protein	- none -	1																													1
1948792	AEOXM029	141653	C→T	intergenic (+8/‑28)	WM39_09445 → / → WM39_09450	hypothetical protein/hypothetical protein		1																															1
1951548	AEOXM029	144409	+G	coding (1867/3606 nt)	WM39_09460 →	replication protein	- none -	1																																				1
1952746	AEOXM029	145607	(G)7→8	coding (3065/3606 nt)	WM39_09460 →	replication protein	- none -	9															0.02			0.023		0.026						0.009	1				1						0.01	0.009	0.013
1953498	AEOXM029	146359	C→T	P66S (CCT→TCT)	WM39_09465 →	hypothetical protein		1																														1
1955335	AEOXM029	148196	A→G	T239T (ACA→ACG)	WM39_09480 →	hypothetical protein	- none -	3																											1									1			0.014
1956120	AEOXM029	148981	A→G	N501S (AAT→AGT)	WM39_09480 →	hypothetical protein	- none -	6																								0.015		0.014	1									1		0.02	0.157
1957740	AEOXM029	150601	(A)8→7	coding (234/1770 nt)	WM39_09485 →	sialidase	Galactosylceramide and Sulfatide metabolism; Sialic Acid Metabolism	11											0.022	0.017	0.017										0.016	0.014	0.092	0.026		1	1								0.021		0.035
1957805	AEOXM029	150666	(A)7→8	coding (299/1770 nt)	WM39_09485 →	sialidase	Galactosylceramide and Sulfatide metabolism; Sialic Acid Metabolism	2																		0.016														1
1959208	AEOXM029	152069	A→G	T568A (ACA→GCA)	WM39_09485 →	sialidase	Galactosylceramide and Sulfatide metabolism; Sialic Acid Metabolism	1
1961538	AEOXM029	154399	T→C	I6T (ATC→ACC)	WM39_09510 →	hypothetical protein		8																		0.034	0.038	0.036	0.041	0.297	0.1	0.034	0.019
1963631	AEOXM029	156492	A→G	P143P (CCT→CCC)	WM39_09525 ←	TetR family transcriptional regulator	- none -	1
1968214	AEOXM029	161075	T→C	E44E (GAA→GAG)	WM39_09550 ←	LysR family transcriptional regulator	DNA-binding regulatory proteins, strays	1
1969172	AEOXM029	162033	C→T	D392N (GAC→AAC)	WM39_09560 ←	sulfonate ABC transporter substrate‑binding protein	Purine Utilization	2											0.083	0.036
1973694	AEOXM029	166555	Δ1 bp	intergenic (‑425/+152)	WM39_09580 ← / ← WM39_09585	hypothetical protein/fimbrial protein		1									0.075
1973915	AEOXM029	166776	Δ3 bp	coding (949‑951/1020 nt)	WM39_09585 ←	fimbrial protein	- none -	1
1974276	AEOXM029	167137	C→T	G197D (GGC→GAC)	WM39_09585 ←	fimbrial protein	- none -	6
1974444	AEOXM029	167305	A→G	V141A (GTT→GCT)	WM39_09585 ←	fimbrial protein	- none -	1																														1
1974721	AEOXM029	167582	C→T	D49N (GAT→AAT)	WM39_09585 ←	fimbrial protein	- none -	5																									0.032		1									1		0.018	0.114
1975256	AEOXM029	168117	(G)5→6	coding (2036/2430 nt)	WM39_09590 ←	fimbrial protein	Type 1 pili (mannose-sensitive fimbriae, gamma-fimbriae)	1
1975897	AEOXM029	168758	C→T	V465V (GTG→GTA)	WM39_09590 ←	fimbrial protein	Type 1 pili (mannose-sensitive fimbriae, gamma-fimbriae)	7																								0.018	0.021	0.018	1									1		0.025	0.123
1977590	AEOXM029	170451	(T)6→7	coding (602/741 nt)	WM39_09595 ←	pilus assembly protein	- none -	23										0.083		0.048	0.088	0.098	0.162	0.264	0.216	0.404	0.172	0.4	0.411	0.436	0.433	0.223	0.447	0.704	1							1	1	1	0.174	0.085	0.424
1978893	AEOXM029	171754	+A	intergenic (‑95/‑351)	WM39_09600 ← / → WM39_09605	ferrous iron transporter B/hypothetical protein		1													0.132
1984486	AEOXM029	177347	A→G	L39L (TTA→TTG)	WM39_09635 →	DNA‑binding protein	- none -	1																																							0.088
1985099	AEOXM029	177960	C→T	S47L (TCA→TTA)	WM39_09640 →	acetyltransferase	- none -	1																																					0.252
1987517	AEOXM029	180378	C→T	L30L (CTG→CTA)	WM39_09655 ←	hypothetical protein	- none -	1
1989797	AEOXM029	182658	A→G	intergenic (‑394/‑130)	WM39_09665 ← / → WM39_09670	S‑adenosylmethionine synthetase/transketolase		1
1992391	AEOXM029	185252	A→G	intergenic (‑14/‑201)	WM39_09675 ← / → WM39_09680	peroxiredoxin/polyisoprenoid‑binding protein		2																																1					0.018
1993574	AEOXM029	186435	C→T	R82H (CGT→CAT)	WM39_09685 ←	phosphatidylcholine‑‑retinol O‑acyltransferase	- none -	6																								0.011	0.079	0.013		1	1								0.02
2000993	AEOXM029	193854	C→T	S28S (AGC→AGT)	WM39_09715 →	ArsR family transcriptional regulator	Proline, 4-hydroxyproline uptake and utilization	5																																								1
2001635	AEOXM029	194496	A→G	G429G (GGT→GGC)	WM39_09720 ←	proline:sodium symporter PutP	Proline, 4-hydroxyproline uptake and utilization	5																									0.018		1									1	0.013	0.017
2002898	AEOXM029	195759	G→A	L8L (CTC→CTT)	WM39_09720 ←	proline:sodium symporter PutP	Proline, 4-hydroxyproline uptake and utilization	1																											1
2003979	AEOXM029	196840	C→T	G17R (GGA→AGA)	WM39_09725 ←	NAD‑dependent deacetylase	Pyruvate metabolism II: acetyl-CoA, acetogenesis from pyruvate; Redox-dependent regulation of nucleus processes	1
2005901	AEOXM029	198762	C→T	M72I (ATG→ATA)	WM39_09740 ←	dehydratase	CBSS-246196.1.peg.364	1																																1
2007589	AEOXM029	200450	T→C	L125L (TTA→TTG)	WM39_09745 ←	multidrug ABC transporter ATP‑binding protein	- none -	5																									0.013		1									1		0.012	0.175
2010494	AEOXM029	203355	A→G	A91A (GCT→GCC)	WM39_09760 ←	serine/threonine protein kinase	- none -	8																						0.061	0.051	0.025	0.041	0.101											0.021	0.02	0.013
2013919	AEOXM029	206780	G→A	P41S (CCG→TCG)	WM39_09775 ←	cupin	- none -	6																								0.012	0.034	0.016	1									1			0.125
2014842	AEOXM029	207703	+GATCA	coding (205/384 nt)	WM39_09785 ←	hypothetical protein	- none -	1																							0.088
2016028	AEOXM029	208889	A→G	K282E (AAG→GAG)	WM39_09790 →	phosphoglycerate kinase	Entner-Doudoroff Pathway; Glycolysis and Gluconeogenesis	2
2018541	AEOXM029	211402	C→T	D263N (GAT→AAT)	WM39_09805 ←	peptidylprolyl isomerase	EC49-61; ECSIG4-SIG7; Lipopolysaccharide assembly; Peptidyl-prolyl cis-trans isomerase; Periplasmic Stress Response	1
2023085	AEOXM029	215946	Δ3 bp	coding (184‑186/690 nt)	WM39_09820 →	nucleotidyl transferase	- none -	1																									0.051
2024615	AEOXM029	217476	C→T	L95F (CTT→TTT)	WM39_09830 →	cobalamin biosynthesis protein CobQ	Bacterial Cell Division; Bacterial Cytoskeleton; Cell Division Subsystem including YidCD; RNA modification and chromosome partitioning cluster	1																																		1
2026467	AEOXM029	219328	C→T	A140V (GCA→GTA)	WM39_09840 →	biopolymer transporter ExbB	Ton and Tol transport systems	1
2026471	AEOXM029	219332	T→C	G141G (GGT→GGC)	WM39_09840 →	biopolymer transporter ExbB	Ton and Tol transport systems	1
2027177	AEOXM029	220038	A→G	Y18C (TAT→TGT)	WM39_09850 →	lipid transporter ATP‑binding/permease	KDO2-Lipid A biosynthesis	2
2027223	AEOXM029	220084	A→G	S33S (TCA→TCG)	WM39_09850 →	lipid transporter ATP‑binding/permease	KDO2-Lipid A biosynthesis	3													0.034	0.074	0.019
2027353	AEOXM029	220214	T→C	F77L (TTT→CTT)	WM39_09850 →	lipid transporter ATP‑binding/permease	KDO2-Lipid A biosynthesis	1
2027441	AEOXM029	220302	C→T	P106L (CCG→CTG)	WM39_09850 →	lipid transporter ATP‑binding/permease	KDO2-Lipid A biosynthesis	4
2027674	AEOXM029	220535	C→T	R184C (CGC→TGC)	WM39_09850 →	lipid transporter ATP‑binding/permease	KDO2-Lipid A biosynthesis	1
2027693	AEOXM029	220554	T→C	V190A (GTT→GCT)	WM39_09850 →	lipid transporter ATP‑binding/permease	KDO2-Lipid A biosynthesis	1
2027816	AEOXM029	220677	A→G	N231S (AAC→AGC)	WM39_09850 →	lipid transporter ATP‑binding/permease	KDO2-Lipid A biosynthesis	5
2027884	AEOXM029	220745	G→A	A254T (GCT→ACT)	WM39_09850 →	lipid transporter ATP‑binding/permease	KDO2-Lipid A biosynthesis	7																																									1
2027895	AEOXM029	220756	G→A	M257I (ATG→ATA)	WM39_09850 →	lipid transporter ATP‑binding/permease	KDO2-Lipid A biosynthesis	2																																					0.014
2027915	AEOXM029	220776	C→T	A264V (GCA→GTA)	WM39_09850 →	lipid transporter ATP‑binding/permease	KDO2-Lipid A biosynthesis	1
2027971	AEOXM029	220832	A→G	T283A (ACG→GCG)	WM39_09850 →	lipid transporter ATP‑binding/permease	KDO2-Lipid A biosynthesis	21													0.011		0.071	0.113	0.187	0.128	0.307	0.08	0.069	0.254	0.167	0.354	0.321	0.14						1					0.509			1
2028086	AEOXM029	220947	A→G	E321G (GAG→GGG)	WM39_09850 →	lipid transporter ATP‑binding/permease	KDO2-Lipid A biosynthesis	6														0.035
2028229	AEOXM029	221090	C→T	R369C (CGC→TGC)	WM39_09850 →	lipid transporter ATP‑binding/permease	KDO2-Lipid A biosynthesis	4
2028742	AEOXM029	221603	A→G	I540V (ATT→GTT)	WM39_09850 →	lipid transporter ATP‑binding/permease	KDO2-Lipid A biosynthesis	12																0.011	0.047	0.046	0.057	0.035	0.023	0.027	0.044	0.016	0.028						1								0.049
2033549	AEOXM029	226410	Δ1 bp	coding (122/555 nt)	WM39_09885 →	general secretion pathway protein GspG	- none -	2										0.022	0.059
2035133	AEOXM029	227994	G→A	A27A (GCG→GCA)	WM39_09900 →	general secretion pathway protein GspK	- none -	1
2044359	AEOXM029	237220	C→T	R161H (CGT→CAT)	WM39_09955 ←	membrane protein	- none -	1
2044402	AEOXM029	237263	+A	coding (439/912 nt)	WM39_09955 ←	membrane protein	- none -	9																	0.115	0.128	0.097	0.114	0.096	0.073	0.108			0.044													0.028
2044657	AEOXM029	237518	A→G	S62P (TCA→CCA)	WM39_09955 ←	membrane protein	- none -	4																									0.043		1									1			0.181
2047057	AEOXM029	239918	C→T	P167S (CCG→TCG)	WM39_09965 →	AraC family transcriptional regulator	- none -	5
2049809	AEOXM029	242670	A→G	E212E (GAA→GAG)	WM39_09975 →	malate synthase	Glyoxylate bypass; Glyoxylate bypass cluster	3														0.04	0.013		0.094
2049961	AEOXM029	242822	C→T	A263V (GCG→GTG)	WM39_09975 →	malate synthase	Glyoxylate bypass; Glyoxylate bypass cluster	1																																								1
2056199	AEOXM029	249060	+A	coding (1048/2670 nt)	WM39_10005 ←	TonB‑dependent receptor	Ton and Tol transport systems	4																					0.018	0.058	0.018		0.01
2057234	AEOXM029	250095	+T	coding (13/2670 nt)	WM39_10005 ←	TonB‑dependent receptor		10															0.068		0.2	0.118	0.409	0.092			0.085	0.215	0.275	0.101											0.51
2057235	AEOXM029	250096	(T)9→10	coding (12/2670 nt)	WM39_10005 ←	TonB‑dependent receptor		2		0.052																														1
2057615	AEOXM029	250476	T→C	intergenic (‑369/‑413)	WM39_10005 ← / → WM39_10010	TonB‑dependent receptor/heme‑binding protein		5																																								1
2058805	AEOXM029	251666	T→C	W260R (TGG→CGG)	WM39_10010 →	heme‑binding protein	ABC transporter dipeptide (TC 3.A.1.5.2)	1																											1
2059389	AEOXM029	252250	(A)8→9	coding (1362/1785 nt)	WM39_10010 →	heme‑binding protein	ABC transporter dipeptide (TC 3.A.1.5.2)	17														0.032	0.07	0.047	0.042	0.073	0.058	0.102	0.16	0.128	0.274	0.125		0.545	1							1	1	1	0.259
2061518	AEOXM029	254379	C→T	P563L (CCT→CTT)	WM39_10015 →	heme‑binding protein	ABC transporter dipeptide (TC 3.A.1.5.2)	5
2064474	AEOXM029	257335	(T)6→7	coding (777/939 nt)	WM39_10025 →	peptide ABC transporter permease	ABC transporter dipeptide (TC 3.A.1.5.2)	1
2065387	AEOXM029	258248	A→G	L248L (TTA→TTG)	WM39_10030 →	peptide ABC transporter permease	ABC transporter oligopeptide (TC 3.A.1.5.1)	3													0.046	0.143	0.019
2070914	AEOXM029	263775	A→G	R29R (CGT→CGC)	WM39_10060 ←	30S ribosomal protein S20	Ribosome SSU bacterial	1																																								1
2071298	AEOXM029	264159	C→T	P29L (CCA→CTA)	WM39_10065 →	nucleoside‑diphosphate sugar epimerase	- none -	7																			0.05	0.049	0.029	0.227	0.104	0.036	0.02
2071752	AEOXM029	264613	G→A	W180* (TGG→TGA)	WM39_10065 →	nucleoside‑diphosphate sugar epimerase	- none -	3																											1									1			0.111
2074639	AEOXM029	267500	T→C	G91G (GGT→GGC)	WM39_10085 →	hypothetical protein	- none -	1
2074748	AEOXM029	267609	(A)6→7	intergenic (+25/‑110)	WM39_10085 → / → WM39_10090	hypothetical protein/transcription‑repair coupling factor		5																								0.013	0.057	0.023		1	1
2075209	AEOXM029	268070	G→A	A118T (GCA→ACA)	WM39_10090 →	transcription‑repair coupling factor	Cell division-ribosomal stress proteins cluster; Transcription factors bacterial; Transcription repair cluster	1
2082713	AEOXM029	275574	C→T	P9P (CCG→CCA)	hscA ←	chaperone protein HscA	Alanine biosynthesis; Protein chaperones; tRNA modification Bacteria	5																																								1
2084006	AEOXM029	276867	G→A	G38G (GGC→GGT)	WM39_10125 ←	scaffolding protein	Alanine biosynthesis; tRNA modification Bacteria	1																																				1
2085785	AEOXM029	278646	C→T	A32T (GCC→ACC)	WM39_10135 ←	Rrf2 family transcriptional regulator	Alanine biosynthesis; Rrf2 family transcriptional regulators	1																			0.055
2087041	AEOXM029	279902	A→G	E65E (GAA→GAG)	WM39_10145 →	poly(hydroxyalcanoate) granule associated protein	Polyhydroxybutyrate metabolism	4																									0.017		1									1			0.15
2087481	AEOXM029	280342	T→A	S4T (TCA→ACA)	WM39_10150 →	transcriptional regulator HU subunit alpha	DNA structural proteins, bacterial	1
2088963	AEOXM029	281824	C→T	A363V (GCG→GTG)	WM39_10155 →	peptidylprolyl isomerase	- none -	3																											1									1			0.125
2090022	AEOXM029	282883	C→T	R236Q (CGA→CAA)	WM39_10160 ←	AraC family transcriptional regulator	- none -	6																			0.031		0.026	0.21	0.09	0.044	0.022
2091492	AEOXM029	284353	C→T	A192V (GCA→GTA)	WM39_10165 →	alkane 1‑monooxygenase	- none -	5																																								1
2092023	AEOXM029	284884	T→C	V369A (GTA→GCA)	WM39_10165 →	alkane 1‑monooxygenase	- none -	1
2096864	AEOXM029	289725	T→C	D17G (GAT→GGT)	WM39_10185 ←	hypothetical protein	- none -	1																																							0.068
2098332	AEOXM029	291193	G→A	R131H (CGC→CAC)	WM39_10195 →	siderophore biosynthesis protein	Siderophore Achromobactin; Siderophore assembly kit	1
2098914	AEOXM029	291775	Δ11 bp	coding (974‑984/1785 nt)	WM39_10195 →	siderophore biosynthesis protein	Siderophore Achromobactin; Siderophore assembly kit	1																																								1
2101057	AEOXM029	293918	C→T	T447I (ACC→ATC)	WM39_10200 →	ornithine monooxygenase	Siderophore Achromobactin; Siderophore assembly kit	1
2106088	AEOXM029	298949	C→T	Q539* (CAA→TAA)	WM39_10215 →	siderophore biosynthesis protein, IucA/IucC family	Siderophore Achromobactin	3																											1									1			0.013
2107608	AEOXM029	300469	+ACAA	coding (455/618 nt)	WM39_10225 →	dimethylmenaquinone methyltransferase	Siderophore Achromobactin	1
2108794	AEOXM029	301655	A→G	D313G (GAT→GGT)	WM39_10230 →	ligand‑gated channel protein	Siderophore Achromobactin; Siderophore assembly kit; Ton and Tol transport systems	1																																				1
2110578	AEOXM029	303439	+TAC	coding (25/1524 nt)	WM39_10240 →	peptidase	- none -	1
2111195	AEOXM029	304056	A→G	G214G (GGA→GGG)	WM39_10240 →	peptidase	- none -	2																									0.01				1
2111800	AEOXM029	304661	C→T	A416V (GCA→GTA)	WM39_10240 →	peptidase	- none -	1
2117345	AEOXM029	310206	(A)7→6	coding (460/1056 nt)	WM39_10270 →	nicotinate‑nucleotide‑‑dimethylbenzimidazole phosphoribosyltransferase	- none -	8																																					0.007				1
2117905	AEOXM029	310766	C→T	F340F (TTC→TTT)	WM39_10270 →	nicotinate‑nucleotide‑‑dimethylbenzimidazole phosphoribosyltransferase	- none -	1																											1
2118588	AEOXM029	311449	C→T	intergenic (+55/‑70)	WM39_10275 → / → WM39_10280	fructose‑2,6‑bisphosphatase/histidine phosphatase		10																0.067	0.066	0.047				0.021	0.058	0.235	0.291	0.121						1					0.532
2118818	AEOXM029	311679	A→G	Y54C (TAT→TGT)	WM39_10280 →	histidine phosphatase	- none -	3																											1									1			0.018
2133313	AEOXM029	326174	A→G	P217P (CCA→CCG)	WM39_10340 →	membrane protein	ATP-dependent efflux pump transporter Ybh	2																																								1
2136383	AEOXM029	329244	(A)7→6	intergenic (+54/‑46)	WM39_10355 → / → WM39_10360	hypothetical protein/hypothetical protein		7																									0.07	0.052								1	1		0.103	0.023	0.049
2136616	AEOXM029	329477	C→T	T63I (ACT→ATT)	WM39_10360 →	hypothetical protein	- none -	1																																								1
2138828	AEOXM029	331689	C→T	E24K (GAA→AAA)	WM39_10370 ←	HIT family hydrolase	CBSS-176299.4.peg.1996A; pyrimidine conversions	4											0.02	0.032	0.074	0.03
2140892	AEOXM029	333753	G→A	R63H (CGC→CAC)	WM39_10390 →	signal peptide protein	- none -	1																											1
2141272	AEOXM029	334133	G→A	P55P (CCG→CCA)	WM39_10395 →	energy transducer TonB	Ton and Tol transport systems	1																											1
2143962	AEOXM029	336823	C→T	A80V (GCT→GTT)	WM39_10410 →	O‑succinylhomoserine sulfhydrylase	Methionine Biosynthesis; Methionine Biosynthesis	6																							0.014		0.031		1									1		0.015	0.129
2147026	AEOXM029	339887	G→A	W65* (TGG→TGA)	WM39_10430 →	ribonuclease D	tRNA processing	14												0.021			0.02						0.015	0.034		0.037	0.1	0.028	1	1	1							1	0.044	0.022	0.182
2147141	AEOXM029	340002	G→A	G104R (GGA→AGA)	WM39_10430 →	ribonuclease D	tRNA processing	11													0.015		0.023				0.047	0.053	0.046	0.023	0.029	0.017	0.027	0.035													0.154
2147225	AEOXM029	340086	C→T	Q132* (CAG→TAG)	WM39_10430 →	ribonuclease D	tRNA processing	6
2152513	AEOXM029	345374	G→A	W352* (TGG→TGA)	WM39_10465 →	von Willebrand factor A	- none -	2
2153447	AEOXM029	346308	G→A	D256N (GAT→AAT)	WM39_10470 →	tryptophan synthase subunit beta	Chorismate: Intermediate for synthesis of Tryptophan, PAPA antibiotics, PABA, 3-hydroxyanthranilate and more.	3
2155209	AEOXM029	348070	A→G	L23L (TTA→TTG)	WM39_10480 →	chorismate synthase	Chorismate Synthesis; Common Pathway For Synthesis of Aromatic Compounds (DAHP synthase to chorismate)	1																											1
2155683	AEOXM029	348544	C→T	G181G (GGC→GGT)	WM39_10480 →	chorismate synthase	Chorismate Synthesis; Common Pathway For Synthesis of Aromatic Compounds (DAHP synthase to chorismate)	1																												1
2157698	AEOXM029	350559	Δ1 bp	intergenic (‑140/‑181)	WM39_10485 ← / → WM39_10490	diguanylate cyclase/TENA/THI‑4 domain protein		3																						0.07	0.058															0.033
2159010	AEOXM029	351871	C→T	D270N (GAT→AAT)	WM39_10495 ←	transcriptional regulator	CBSS-1085.1.peg.1363	4
2162305	AEOXM029	355166	C→T	P2S (CCA→TCA)	WM39_10510 →	pyruvate dehydrogenase	Acetoin, butanediol metabolism; Dehydrogenase complexes	4																								0.297		0.123						1					0.507
2163708	AEOXM029	356569	C→T	A129V (GCA→GTA)	WM39_10515 →	diaminohydroxyphosphoribosylaminopyrimidine deaminase	Acetoin, butanediol metabolism; Dehydrogenase complexes	1
2163874	AEOXM029	356735	A→G	E184E (GAA→GAG)	WM39_10515 →	diaminohydroxyphosphoribosylaminopyrimidine deaminase	Acetoin, butanediol metabolism; Dehydrogenase complexes	1																											1
2164664	AEOXM029	357525	C→T	P448S (CCA→TCA)	WM39_10515 →	diaminohydroxyphosphoribosylaminopyrimidine deaminase	Acetoin, butanediol metabolism; Dehydrogenase complexes	13															0.041	0.149	0.156	0.082	0.222	0.043	0.058		0.108	0.318	0.326	0.154						1					0.576
2165598	AEOXM029	358459	G→A	E244K (GAA→AAA)	WM39_10520 →	dihydrolipoamide dehydrogenase	Acetoin, butanediol metabolism; Dehydrogenase complexes	1
2166735	AEOXM029	359596	C→T	A146V (GCG→GTG)	WM39_10525 →	diacetyl reductase	Acetoin, butanediol metabolism	9
2171998	AEOXM029	364859	G→A	V210V (GTG→GTA)	WM39_10550 →	NAD(FAD)‑dependent dehydrogenase	- none -	5																					0.011	0.101	0.016	0.014	0.017
2172285	AEOXM029	365146	C→T	A306V (GCC→GTC)	WM39_10550 →	NAD(FAD)‑dependent dehydrogenase	- none -	2
2172688	AEOXM029	365549	C→T	G440G (GGC→GGT)	WM39_10550 →	NAD(FAD)‑dependent dehydrogenase	- none -	1
2176888	AEOXM029	369749	C→T	Q191* (CAG→TAG)	WM39_10570 →	AraC family transcriptional regulator	- none -	1
2177481	AEOXM029	370342	C→T	intergenic (‑85/‑179)	WM39_10575 ← / → WM39_10580	transcriptional regulator/FMN‑dependent NADH‑azoreductase		1
2177547	AEOXM029	370408	+GGTAT	intergenic (‑151/‑113)	WM39_10575 ← / → WM39_10580	transcriptional regulator/FMN‑dependent NADH‑azoreductase		1
2178297	AEOXM029	371158	C→T	intergenic (+29/+55)	WM39_10580 → / ← WM39_10585	FMN‑dependent NADH‑azoreductase/chromate transporter		4																									0.04		1									1			0.139
2179674	AEOXM029	372535	C→T	D10N (GAT→AAT)	WM39_10585 ←	chromate transporter	Resistance to chromium compounds	1
2179953	AEOXM029	372814	T→C	L4P (CTA→CCA)	WM39_10590 →	GntR family transcriptional regulator		6																							0.046	0.229	0.247	0.118						1					0.573
2184558	AEOXM029	377419	T→C	A120A (GCT→GCC)	WM39_10610 →	ABC transporter permease	Alkanesulfonate assimilation; Alkanesulfonates Utilization	1																											1
2187948	AEOXM029	380809	A→G	F178S (TTC→TCC)	WM39_10630 ←	alpha‑ketoglutarate permease	Protocatechuate branch of beta-ketoadipate pathway	1																															1
2188932	AEOXM029	381793	A→G	intergenic (‑452/‑67)	WM39_10630 ← / → WM39_10635	alpha‑ketoglutarate permease/TonB‑dependent receptor		6																								0.02	0.051	0.027											0.038	0.021	0.023
2189288	AEOXM029	382149	A→G	H97R (CAC→CGC)	WM39_10635 →	TonB‑dependent receptor	- none -	4											0.017		0.028			0.027	0.059
2190747	AEOXM029	383608	A→G	Q583Q (CAA→CAG)	WM39_10635 →	TonB‑dependent receptor	- none -	1
2197770	AEOXM029	390631	A→G	V446A (GTG→GCG)	WM39_10670 ←	Short chain fatty acid transporter	Polyhydroxybutyrate metabolism	6																							0.048	0.302	0.292	0.106						1					0.584
2198381	AEOXM029	391242	A→G	S242S (TCT→TCC)	WM39_10670 ←	Short chain fatty acid transporter	Polyhydroxybutyrate metabolism	5																																								1
2199878	AEOXM029	392739	C→T	T231T (ACG→ACA)	WM39_10680 ←	succinyl‑CoA:3‑ketoacid‑CoA transferase	Acetyl-CoA fermentation to Butyrate	6																							0.041	0.292	0.305	0.098						1					0.558
2209842	AEOXM030	4519	A→G	intergenic (+3/‑10)	WM39_10720 → / → WM39_10725	carboxymethylenebutenolidase/short‑chain dehydrogenase		1
2211195	AEOXM030	5872	C→T	A172V (GCT→GTT)	WM39_10730 →	alanine‑phosphoribitol ligase	- none -	1
2211565	AEOXM030	6242	A→G	L295L (TTA→TTG)	WM39_10730 →	alanine‑phosphoribitol ligase	- none -	6																																									1
2213101	AEOXM030	7778	G→A	W190* (TGG→TGA)	WM39_10740 →	phenol degradation protein meta	- none -	13															0.043	0.109	0.13	0.054	0.143		0.039	0.016	0.072	0.288	0.288	0.116						1					0.573
2214235	AEOXM030	8912	A→G	S121S (TCT→TCC)	WM39_10745 ←	AraC family transcriptional regulator	Benzoate degradation	6																							0.01		0.026	0.022	1									1			0.215
2214831	AEOXM030	9508	T→C	intergenic (‑234/+204)	WM39_10745 ← / ← antC	AraC family transcriptional regulator/anthranilate dioxygenase reductase		4
2218424	AEOXM030	13101	(G)6→7	coding (218/351 nt)	WM39_10765 →	LysR family transcriptional regulator	Molybdenum cofactor biosynthesis	1
2228899	AEOXM030	23576	G→A	D226N (GAT→AAT)	WM39_10810 →	pyrroloquinoline quinone biosynthesis protein PqqB	Coenzyme PQQ synthesis; Pyrroloquinoline Quinone biosynthesis	5																									0.013		1									1		0.019	0.147
2229440	AEOXM030	24117	A→G	L99L (TTA→TTG)	WM39_10815 →	pyrroloquinoline quinone biosynthesis protein PqqC	Coenzyme PQQ synthesis; Pyrroloquinoline Quinone biosynthesis	2																																1					0.018
2231236	AEOXM030	25913	G→A	D353N (GAT→AAT)	WM39_10825 →	pyrroloquinoline quinone biosynthesis protein PqqE	Coenzyme PQQ synthesis; Pyrroloquinoline Quinone biosynthesis	6
2235093	AEOXM030	29770	T→C	K294R (AAG→AGG)	WM39_10850 ←	phosphatidylserine synthase	Cardiolipin synthesis; Glycerolipid and Glycerophospholipid Metabolism in Bacteria	5																																								1
2236248	AEOXM030	30925	C→T	intergenic (‑275/‑158)	WM39_10850 ← / → WM39_10855	phosphatidylserine synthase/hypothetical protein		16												0.05	0.04		0.05	0.111	0.271	0.332	0.16	0.154	0.228	0.166	0.187	0.069	0.092	0.099											0.014		0.048
2236386	AEOXM030	31063	Δ4 bp	intergenic (‑413/‑17)	WM39_10850 ← / → WM39_10855	phosphatidylserine synthase/hypothetical protein		1														0.093
2237851	AEOXM030	32528	C→T	L56L (CTG→TTG)	WM39_10860 →	hypothetical protein	- none -	1																															1
2238239	AEOXM030	32916	C→T	E352K (GAG→AAG)	WM39_10865 ←	catalase	Oxidative stress; Protection from Reactive Oxygen Species	1
2241999	AEOXM030	36676	A→G	S142G (AGT→GGT)	WM39_10875 →	S‑(hydroxymethyl)glutathione dehydrogenase	Glutathione-dependent pathway of formaldehyde detoxification	1																																			1
2246873	AEOXM030	41550	(T)7→8	coding (504/2559 nt)	WM39_10890 ←	fimbrial protein	- none -	5
2252447	AEOXM031	4056	C→T	M155I (ATG→ATA)	WM39_10920 ←	membrane protein	- none -	5															0.027	0.055	0.101	0.045																					0.045
2252982	AEOXM031	4591	C→T	P430P (CCG→CCA)	WM39_10925 ←	oxidoreductase	- none -	1																																				1
2253014	AEOXM031	4623	G→A	H420Y (CAC→TAC)	WM39_10925 ←	oxidoreductase	- none -	6																									0.019	0.027	1									1		0.016	0.15
2253406	AEOXM031	5015	T→C	D289G (GAC→GGC)	WM39_10925 ←	oxidoreductase	- none -	6																							0.011		0.015		1									1		0.02	0.139
2257176	AEOXM031	8785	C→T	T88M (ACG→ATG)	WM39_10940 →	amino acid oxidase	- none -	7																							0.01		0.017	0.008	1									1		0.024	0.127
2260867	AEOXM031	12476	A→G	S463P (TCA→CCA)	WM39_10955 ←	adenine deaminase	Multidrug Resistance Efflux Pumps	13															0.085	0.164	0.203	0.106	0.224		0.048	0.027	0.098	0.344	0.338	0.089						1					0.533
2262580	AEOXM031	14189	G→A	A954V (GCC→GTC)	WM39_10960 ←	acriflavine resistance protein B	Multidrug Resistance Efflux Pumps	1																																	1
2264073	AEOXM031	15682	A→G	P456P (CCT→CCC)	WM39_10960 ←	acriflavine resistance protein B	Multidrug Resistance Efflux Pumps	5																																								1
2264765	AEOXM031	16374	C→T	E226K (GAA→AAA)	WM39_10960 ←	acriflavine resistance protein B	Multidrug Resistance Efflux Pumps	4																											1									1		0.015	0.113
2264791	AEOXM031	16400	G→A	P217L (CCC→CTC)	WM39_10960 ←	acriflavine resistance protein B	Multidrug Resistance Efflux Pumps	4																											1									1		0.018	0.114
2267044	AEOXM031	18653	C→T	A91V (GCG→GTG)	WM39_10970 →	chemotaxis protein CheY	- none -	5										0.044	0.343	0.075	0.035
2267828	AEOXM031	19437	C→T	A94V (GCC→GTC)	WM39_10975 →	histidine kinase	Potassium homeostasis	29						0.083	0.097	0.095	0.102	0.076	0.015	0.075	0.102	0.163	0.08	0.078	0.024	0.087	0.071	0.066	0.084	0.106	0.027	0.049	0.14	0.034		1	1	1			1				0.038	0.047	0.092
2267869	AEOXM031	19478	A→G	R108G (AGA→GGA)	WM39_10975 →	histidine kinase	Potassium homeostasis	3													0.028	0.126	0.021
2267912	AEOXM031	19521	T→C	L122P (CTT→CCT)	WM39_10975 →	histidine kinase	Potassium homeostasis	3
2267920	AEOXM031	19529	IS Aba-1 insertion	coding (373/1074 nt)	WM39_10975 →	histidine kinase	Potassium homeostasis	2
2267926	AEOXM031	19535	Δ21 bp	coding (379‑399/1074 nt)	WM39_10975 →	histidine kinase	Potassium homeostasis	6									0.022	0.02		0.018				0.013		0.021																				0.068
2267935	AEOXM031	19544	G→A	A130T (GCT→ACT)	WM39_10975 →	histidine kinase	Potassium homeostasis	14							0.018	0.025	Δ	Δ	0.036	Δ	0.037		0.037	Δ	0.045	Δ		0.031	0.026		0.021	0.015	0.052	0.026											0.024		0.157
2267936	AEOXM031	19545	C→T	A130V (GCT→GTT)	WM39_10975 →	histidine kinase	Potassium homeostasis	39					0.007	0.2	0.266	0.269	0.254	0.209	0.126	0.496	0.304	0.298	0.469	0.577	0.491	0.627	0.389	0.587	0.616	0.519	0.622	0.469	0.396	0.741	1				1			1	1	1	0.303	0.318	0.643
2267945	AEOXM031	19554	T→C	L133P (CTA→CCA)	WM39_10975 →	histidine kinase	Potassium homeostasis	21								0.122	0.115	0.225	0.209	0.091	0.188	0.152	0.059	0.196	0.132	0.116	0.247	0.056	0.122	0.053	0.099	0.304	0.342	0.124						1					0.592
2267969	AEOXM031	19578	A→G	Q141R (CAG→CGG)	WM39_10975 →	histidine kinase	Potassium homeostasis	6																							0.034	0.271	0.268	0.054						1					0.585
2268004	AEOXM031	19613	A→G	T153A (ACG→GCG)	WM39_10975 →	histidine kinase	Potassium homeostasis	37						0.023	0.029	0.05	0.048	0.096	0.051	0.078	0.028	0.059	0.06	0.034	0.095	0.048	0.098	0.085	0.064	0.263	0.086	0.056	0.045	0.018												0.026			1
2268005	AEOXM031	19614	C→T	T153M (ACG→ATG)	WM39_10975 →	histidine kinase	Potassium homeostasis	6
2268047	AEOXM031	19656	A→G	D167A (GAC→GCC)	WM39_10975 →	histidine kinase	Potassium homeostasis	5																																								1
2268047	AEOXM031	19656	A→C	D167A (GAC→GCC)	WM39_10975 →	histidine kinase	Potassium homeostasis	1
2268110	AEOXM031	19719	C→T	S188F (TCT→TTT)	WM39_10975 →	histidine kinase	Potassium homeostasis	1																														1
2268149	AEOXM031	19758	A→G	E201G (GAG→GGG)	WM39_10975 →	histidine kinase	Potassium homeostasis	3																						0.163	0.053	0.028
2268476	AEOXM031	20085	A→C	E310A (GAA→GCA)	WM39_10975 →	histidine kinase	Potassium homeostasis	8								0.047	0.051	0.103			0.03		0.04				0.036				0.03															0.199
2269112	AEOXM031	20721	(A)6→5	coding (368/996 nt)	WM39_10980 →	AdeT	- none -	1
2269404	AEOXM031	21013	A→G	G220G (GGA→GGG)	WM39_10980 →	AdeT	- none -	1
2271139	AEOXM031	22748	A→G	T37A (ACT→GCT)	WM39_10990 →	alpha/beta hydrolase	- none -	1																																				1
2271877	AEOXM031	23486	G→A	G283R (GGA→AGA)	WM39_10990 →	alpha/beta hydrolase	- none -	1																																				1
2272149	AEOXM031	23758	A→G	P58P (CCA→CCG)	WM39_10995 →	short‑chain dehydrogenase	Transcription repair cluster	3										0.029	0.069										0.015
2273648	AEOXM031	25257	T→C	I256T (ATT→ACT)	WM39_11000 →	short‑chain dehydrogenase	- none -	2
2274871	AEOXM031	26480	A→G	M156V (ATG→GTG)	WM39_11010 →	membrane protein	- none -	4
2276542	AEOXM031	28151	C→T	D29N (GAT→AAT)	WM39_11020 ←	DNA‑binding protein	- none -	5												0.244	0.031		0.056									0.062															0.018
2278935	AEOXM031	30544	A→G	intergenic (‑387/+337)	WM39_11030 ← / ← WM39_11035	TetR family transcriptional regulator/XRE family transcriptional regulator		1
2278954	AEOXM031	30563	C→T	intergenic (‑406/+318)	WM39_11030 ← / ← WM39_11035	TetR family transcriptional regulator/XRE family transcriptional regulator		6																								0.013	0.018		1									1		0.018	0.18
2279012	AEOXM031	30621	C→T	intergenic (‑464/+260)	WM39_11030 ← / ← WM39_11035	TetR family transcriptional regulator/XRE family transcriptional regulator		19								0.12	0.163	0.141	0.322	0.121	0.242	0.175	0.08	0.193	0.198	0.126	0.249		0.12		0.124	0.242	0.302	0.156						1					0.536
2279944	AEOXM031	31553	T→C	Y22Y (TAT→TAC)	WM39_11040 →	phosphohydrolase	- none -	1
2282737	AEOXM031	34346	G→A	Q179* (CAG→TAG)	WM39_11055 ←	hypothetical protein	- none -	17													0.03	0.071	0.13	0.147	0.144	0.126	0.071	0.088	0.087	0.08	0.063	0.046	0.029	0.025					1						0.012		0.094
2282988	AEOXM031	34597	T→C	Y95C (TAC→TGC)	WM39_11055 ←	hypothetical protein	- none -	1
2283880	AEOXM031	35489	A→G	I238T (ATT→ACT)	WM39_11060 ←	RND transporter	Multidrug Resistance Efflux Pumps; Ton and Tol transport systems	3									0.025		0.069			0.016
2285095	AEOXM031	36704	G→A	Q361* (CAA→TAA)	WM39_11065 ←	GH3 auxin‑responsive promoter	- none -	7																								0.012	0.023		1									1	0.009	0.012	0.117
2286905	AEOXM031	38514	G→A	T30I (ACT→ATT)	WM39_11070 ←	hypothetical protein	- none -	8																							0.014	0.01		0.017	1									1	0.013	0.016	0.139
2287201	AEOXM031	38810	C→T	V499M (GTG→ATG)	WM39_11075 ←	MFS transporter	- none -	13															0.06	0.151	0.126	0.088	0.328	0.036	0.07		0.099	0.303	0.326	0.12						1					0.622
2291813	AEOXM031	43422	T→C	R31G (AGA→GGA)	WM39_11085 ←	indole acetimide hydrolase	Aromatic amino acid degradation	1
2294251	AEOXM031	45860	T→C	D77G (GAC→GGC)	WM39_11105 ←	hypothetical protein	- none -	3
2294251	AEOXM031	45860	(C)7→8	D77G (GAC→GGC)	WM39_11105 ←	hypothetical protein	- none -	20											0.018		0.03	0.041	0.028	0.038	0.169	0.096	0.028	0.065	0.079	0.123		0.023	0.021	0.022													0.026
2297262	AEOXM031	48871	T→C	T177T (ACA→ACG)	WM39_11130 ←	hypothetical protein	- none -	7																								0.008	0.021		1									1	0.012	0.021	0.148
2297286	AEOXM031	48895	Δ4 bp	coding (504‑507/708 nt)	WM39_11130 ←	hypothetical protein	- none -	1								0.085
2299480	AEOXM031	51089	C→T	intergenic (‑107/+448)	WM39_11145 ← / ← WM39_11150	hypothetical protein/methylenetetrahydrofolate reductase		5																									0.031		1									1		0.026	0.115
2299744	AEOXM031	51353	A→G	intergenic (‑371/+184)	WM39_11145 ← / ← WM39_11150	hypothetical protein/methylenetetrahydrofolate reductase	- none -	8																		0.017	0.025	0.045	0.021	0.167	0.05	0.021	0.024
2301317	AEOXM031	52926	T→C	S2S (TCA→TCG)	WM39_11150 ←	methylenetetrahydrofolate reductase		7																			0.029	0.032	0.04	0.185	0.074	0.024	0.023
2302476	AEOXM031	54085	A→G	A414A (GCT→GCC)	WM39_11160 ←	nicotinate phosphoribosyltransferase	NAD and NADP cofactor biosynthesis global	4																				0.023	0.034		0.043			0.161
2302597	AEOXM031	54206	A→G	L374P (CTA→CCA)	WM39_11160 ←	nicotinate phosphoribosyltransferase	NAD and NADP cofactor biosynthesis global	5
2302852	AEOXM031	54461	T→C	E289G (GAA→GGA)	WM39_11160 ←	nicotinate phosphoribosyltransferase	NAD and NADP cofactor biosynthesis global	1
2307669	AEOXM031	59278	G→A	P25S (CCC→TCC)	WM39_11185 ←	iron ABC transporter	- none -	2
2308000	AEOXM031	59609	C→T	C252Y (TGT→TAT)	WM39_11190 ←	iron transporter	- none -	8																			0.02	0.045	0.019		0.012	0.026	0.027	0.014													0.124
2313236	AEOXM031	64845	C→T	P158P (CCC→CCT)	WM39_11215 →	AraC family transcriptional regulator	- none -	3
2313684	AEOXM031	65293	(A)7→8	intergenic (+37/+59)	WM39_11215 → / ← WM39_11220	AraC family transcriptional regulator/2‑hydroxy‑3‑oxopropionate reductase		7																																									1
2314565	AEOXM031	66174	G→A	A17A (GCC→GCT)	WM39_11220 ←	2‑hydroxy‑3‑oxopropionate reductase	Allantoin Utilization; Glycerate metabolism	1																																					0.283
2316427	AEOXM031	68036	G→A	A190A (GCC→GCT)	WM39_11230 ←	NAD‑dependent epimerase	- none -	1																													1
2317672	AEOXM031	69281	T→C	I157M (ATA→ATG)	WM39_11235 ←	LysR family transcriptional regulator	- none -	2																											1									1
2320155	AEOXM031	71764	T→C	A213A (GCT→GCC)	WM39_11245 →	dihydroxy‑acid dehydratase	- none -	1																													1
2320717	AEOXM031	72326	G→A	V401I (GTA→ATA)	WM39_11245 →	dihydroxy‑acid dehydratase	- none -	1
2321405	AEOXM031	73014	G→A	G29S (GGT→AGT)	WM39_11250 →	aldehyde dehydrogenase		5																						0.047		0.028	0.031	0.038													0.12
2321892	AEOXM032	293	A→G	Y98C (TAT→TGT)	WM39_11255 →	aldehyde dehydrogenase	Proline, 4-hydroxyproline uptake and utilization	1
2321922	AEOXM032	323	G→A	R108Q (CGG→CAG)	WM39_11255 →	aldehyde dehydrogenase	Proline, 4-hydroxyproline uptake and utilization	3
2322051	AEOXM032	452	G→A	C151Y (TGC→TAC)	WM39_11255 →	aldehyde dehydrogenase	Proline, 4-hydroxyproline uptake and utilization	1																											1
2324776	AEOXM032	3177	C→T	Q356* (CAA→TAA)	WM39_11265 →	major facilitator transporter	- none -	1
2325772	AEOXM032	4173	+TGGTGC	coding (488/1089 nt)	WM39_11270 →	hemolysin D	- none -	1		0.111
2327178	AEOXM032	5579	C→T	R16R (CGG→CGA)	WM39_11275 ←	hypothetical protein		3																									0.014													0.01	0.063
2327579	AEOXM033	354	G→A	S1041S (TCC→TCT)	WM39_11280 ←	hypothetical protein		2																														1
2330820	AEOXM033	3595	T→C	intergenic (‑119/+157)	WM39_11280 ← / ← WM39_11285	hypothetical protein/prevent‑host‑death protein		3																				0.077		0.249	0.15
2331017	AEOXM033	3792	G→A	A50V (GCA→GTA)	WM39_11285 ←	prevent‑host‑death protein	- none -	5
2332418	AEOXM033	5193	A→G	D26D (GAT→GAC)	WM39_11290 ←	DcaP‑like protein	- none -	1
2336379	AEOXM034	860	(A)7→6	intergenic (–/+109)	– / ← WM39_11315	–/transcriptional regulator	Nitrate and nitrite ammonification	6																								0.018	0.062			1									0.018	0.008	0.019
2339135	AEOXM034	3616	G→A	W248* (TGG→TGA)	WM39_11330 →	LysR family transcriptional regulator	A cluster relating to a Transcriptional regulator, LysR family	6														0.049	0.036	0.095	0.052	0.022																					0.041
2339360	AEOXM034	3841	G→A	intergenic (+36/+65)	WM39_11330 → / ← WM39_11335	LysR family transcriptional regulator/MFS transporter		4																											1									1	0.014		0.121
2339509	AEOXM034	3990	G→A	G420G (GGC→GGT)	WM39_11335 ←	MFS transporter	- none -	2
2343216	AEOXM034	7697	T→C	V113A (GTA→GCA)	WM39_11350 →	C4‑dicarboxylate ABC transporter	- none -	4
2349804	AEOXM034	14285	+C	coding (4174/6426 nt)	WM39_11375 ←	hemagglutinin	- none -	2											0.1												0.011
2349900	AEOXM034	14381	G→A	P1360S (CCA→TCA)	WM39_11375 ←	hemagglutinin	- none -	1
2349937	AEOXM034	14418	A→G	S1347S (TCT→TCC)	WM39_11375 ←	hemagglutinin	- none -	7																		0.039	0.031	0.06		0.231	0.116	0.044	0.038
2350189	AEOXM034	14670	T→C	K1263K (AAA→AAG)	WM39_11375 ←	hemagglutinin	- none -	5
2352567	AEOXM034	17048	C→T	A471T (GCC→ACC)	WM39_11375 ←	hemagglutinin	- none -	6
2352672	AEOXM034	17153	C→T	G436S (GGT→AGT)	WM39_11375 ←	hemagglutinin	- none -	1
2353104	AEOXM034	17585	C→T	G292S (GGT→AGT)	WM39_11375 ←	hemagglutinin	- none -	1																																				1
2355527	AEOXM034	20008	G→A	P74L (CCA→CTA)	WM39_11380 ←	hemolysin activator protein	- none -	4
2356917	AEOXM034	21398	T→C	intergenic (‑374/‑536)	WM39_11385 ← / → WM39_11390	TetR family transcriptional regulator/N‑acyl‑L‑amino acid amidohydrolase		27							0.02	0.029	0.016	0.043	0.027	0.148	0.094	0.117	0.215	0.299	0.382	0.388	0.414	0.363	0.451	0.496	0.455	0.287	0.351	0.673	1							1	1	1	0.262	0.145	0.551
2356929	AEOXM034	21410	C→T	intergenic (‑386/‑524)	WM39_11385 ← / → WM39_11390	TetR family transcriptional regulator/N‑acyl‑L‑amino acid amidohydrolase		14										0.04	0.218	0.04	0.019	0.052	0.022				0.037	0.042		0.032	0.027	0.028	0.024	0.03													0.143
2359146	AEOXM034	23627	T→C	C17R (TGC→CGC)	WM39_11395 →	hypothetical protein	- none -	1																																				1
2361234	AEOXM034	25715	T→C	D143G (GAC→GGC)	WM39_11400 ←	potassium transporter	Potassium homeostasis	5
2362481	AEOXM034	26962	(C)7→8	coding (859/1443 nt)	WM39_11405 ←	quinoprotein glucose dehydrogenase	- none -	17							0.012				0.024			0.02				0.021	0.051		0.016	0.099	0.044	0.026	0.022												0.012
2362828	AEOXM034	27309	G→A	A171V (GCT→GTT)	WM39_11405 ←	quinoprotein glucose dehydrogenase	- none -	1																																								1
2364249	AEOXM034	28730	G→A	Q69* (CAA→TAA)	WM39_11410 ←	LysR family transcriptional regulator	- none -	1
2371233	AEOXM034	35714	C→T	G155D (GGT→GAT)	WM39_11455 ←	dihydrofolate reductase	5-FCL-like protein; EC49-61; Folate Biosynthesis	2
2372902	AEOXM034	37383	G→A	G19G (GGC→GGT)	WM39_11460 ←	membrane protein	- none -	8																							0.016		0.025	0.016	1									1	0.013	0.024	0.169
2375214	AEOXM034	39695	G→A	G64E (GGA→GAA)	WM39_11475 →	alpha/beta hydrolase	- none -	1																																	1
2375793	AEOXM034	40274	C→T	A257V (GCT→GTT)	WM39_11475 →	alpha/beta hydrolase	- none -	1
2382165	AEOXM034	46646	G→A	D189N (GAT→AAT)	WM39_11505 →	acetoacetate decarboxylase	- none -	4																					0.029	0.07	0.029	0.014
2387609	AEOXM034	52090	Δ3 bp	coding (1215‑1217/1635 nt)	WM39_11530 ←	acyl‑CoA synthetase	- none -	1							0.056
2388682	AEOXM034	53163	G→A	F48F (TTC→TTT)	WM39_11530 ←	acyl‑CoA synthetase	- none -	1
2391873	AEOXM034	56354	+TTTCC	coding (951/1161 nt)	WM39_11545 ←	acyl‑CoA dehydrogenase	Isoleucine degradation	1					0.111
2393334	AEOXM034	57815	T→C	K72R (AAG→AGG)	WM39_11550 ←	fructose‑2,6‑bisphosphatase	CBSS-216591.1.peg.168; Phosphoglycerate mutase protein family	1
2393607	AEOXM034	58088	C→T	E93E (GAG→GAA)	WM39_11555 ←	hypothetical protein	- none -	5																									0.035		1									1		0.031	0.141
2394003	AEOXM034	58484	G→A	A290V (GCG→GTG)	WM39_11560 ←	aminoglycoside phosphotransferase	- none -	1
2394399	AEOXM034	58880	(T)7→6	coding (473/990 nt)	WM39_11560 ←	aminoglycoside phosphotransferase	- none -	1
2396249	AEOXM034	60730	(A)6→7	coding (16/1231 nt)	WM39_11565 ←	aldehyde dehydrogenase		1																																			1
2397568	AEOXM035	1304	G→A	A418V (GCC→GTC)	WM39_11580 ←	MFS transporter	Nitrate and nitrite ammonification	1																																				1
2397759	AEOXM035	1495	C→T	P354P (CCG→CCA)	WM39_11580 ←	MFS transporter	Nitrate and nitrite ammonification	28						0.068	0.122	0.134	0.113	0.086	0.054	0.197	0.201	0.146	0.249	0.306	0.372	0.477	0.461	0.419	0.531	0.51	0.555	0.312	0.439	0.698	1							1	1	1	0.262	0.242	0.575
2401351	AEOXM035	5087	+GCA	coding (545/717 nt)	WM39_11590 →	GntR family transcriptional regulator	- none -	1
2402760	AEOXM035	6496	G→A	Q208* (CAA→TAA)	WM39_11600 ←	LysR family transcriptional regulator	DNA-binding regulatory proteins, strays	1																			0.081
2405405	AEOXM035	9141	G→A	G115S (GGC→AGC)	WM39_11615 →	mRNA 3'‑end processing factor	Catechol branch of beta-ketoadipate pathway	1
2407202	AEOXM035	10938	G→A	G132D (GGT→GAT)	WM39_11625 →	3‑oxoadipate CoA‑transferase	Catechol branch of beta-ketoadipate pathway; Chloroaromatic degradation pathway; Protocatechuate branch of beta-ketoadipate pathway	4
2407743	AEOXM035	11479	(T)7→8	intergenic (+282/‑138)	WM39_11625 → / → WM39_11630	3‑oxoadipate CoA‑transferase/beta‑ketoadipyl CoA thiolase		1
2408078	AEOXM035	11814	T→C	N66N (AAT→AAC)	WM39_11630 →	beta‑ketoadipyl CoA thiolase	Acetyl-CoA fermentation to Butyrate; Butanol Biosynthesis; Butyrate metabolism cluster; Chloroaromatic degradation pathway; Isoprenoid Biosynthesis; Polyhydroxybutyrate metabolism; Protocatechuate branch of beta-ketoadipate pathway; Serine-glyoxylate cycle	3
2408081	AEOXM035	11817	C→G	V67V (GTC→GTG)	WM39_11630 →	beta‑ketoadipyl CoA thiolase	Acetyl-CoA fermentation to Butyrate; Butanol Biosynthesis; Butyrate metabolism cluster; Chloroaromatic degradation pathway; Isoprenoid Biosynthesis; Polyhydroxybutyrate metabolism; Protocatechuate branch of beta-ketoadipate pathway; Serine-glyoxylate cycle	3
2408165	AEOXM035	11901	Δ6 bp	coding (285‑290/1215 nt)	WM39_11630 →	beta‑ketoadipyl CoA thiolase	Acetyl-CoA fermentation to Butyrate; Butanol Biosynthesis; Butyrate metabolism cluster; Chloroaromatic degradation pathway; Isoprenoid Biosynthesis; Polyhydroxybutyrate metabolism; Protocatechuate branch of beta-ketoadipate pathway; Serine-glyoxylate cycle	1								0.122
2408510	AEOXM035	12246	C→T	I210I (ATC→ATT)	WM39_11630 →	beta‑ketoadipyl CoA thiolase	Acetyl-CoA fermentation to Butyrate; Butanol Biosynthesis; Butyrate metabolism cluster; Chloroaromatic degradation pathway; Isoprenoid Biosynthesis; Polyhydroxybutyrate metabolism; Protocatechuate branch of beta-ketoadipate pathway; Serine-glyoxylate cycle	5																																								1
2408878	AEOXM035	12614	T→C	V333A (GTG→GCG)	WM39_11630 →	beta‑ketoadipyl CoA thiolase	Acetyl-CoA fermentation to Butyrate; Butanol Biosynthesis; Butyrate metabolism cluster; Chloroaromatic degradation pathway; Isoprenoid Biosynthesis; Polyhydroxybutyrate metabolism; Protocatechuate branch of beta-ketoadipate pathway; Serine-glyoxylate cycle	2											0.263	0.023
2408933	AEOXM035	12669	A→T	G351G (GGA→GGT)	WM39_11630 →	beta‑ketoadipyl CoA thiolase	Acetyl-CoA fermentation to Butyrate; Butanol Biosynthesis; Butyrate metabolism cluster; Chloroaromatic degradation pathway; Isoprenoid Biosynthesis; Polyhydroxybutyrate metabolism; Protocatechuate branch of beta-ketoadipate pathway; Serine-glyoxylate cycle	3
2408936	AEOXM035	12672	A→C	A352A (GCA→GCC)	WM39_11630 →	beta‑ketoadipyl CoA thiolase	Acetyl-CoA fermentation to Butyrate; Butanol Biosynthesis; Butyrate metabolism cluster; Chloroaromatic degradation pathway; Isoprenoid Biosynthesis; Polyhydroxybutyrate metabolism; Protocatechuate branch of beta-ketoadipate pathway; Serine-glyoxylate cycle	3
2408942	AEOXM035	12678	A→T	A354A (GCA→GCT)	WM39_11630 →	beta‑ketoadipyl CoA thiolase	Acetyl-CoA fermentation to Butyrate; Butanol Biosynthesis; Butyrate metabolism cluster; Chloroaromatic degradation pathway; Isoprenoid Biosynthesis; Polyhydroxybutyrate metabolism; Protocatechuate branch of beta-ketoadipate pathway; Serine-glyoxylate cycle	3
2409869	AEOXM035	13605	(T)6→7	coding (764/780 nt)	WM39_11635 →	3‑oxoadipate enol‑lactonase	Catechol branch of beta-ketoadipate pathway; Chloroaromatic degradation pathway; Protocatechuate branch of beta-ketoadipate pathway	16													0.026	0.08	0.163	0.11	0.095	0.117	0.093	0.064	0.08	0.051	0.066	0.044	0.045	0.019					1								0.085
2411720	AEOXM035	15456	G→A	S525S (TCG→TCA)	WM39_11640 →	penicillin amidase	- none -	1																																				1
2411919	AEOXM035	15655	T→C	L592L (TTA→CTA)	WM39_11640 →	penicillin amidase	- none -	3												0.032	0.07	0.043
2415780	AEOXM035	19516	T→C	T696A (ACA→GCA)	tynA ←	tyramine oxidase	Aromatic Amin Catabolism; Auxin biosynthesis; Glycine and Serine Utilization; Threonine degradation	3
2416379	AEOXM035	20115	G→A	T496I (ACA→ATA)	tynA ←	tyramine oxidase	Aromatic Amin Catabolism; Auxin biosynthesis; Glycine and Serine Utilization; Threonine degradation	1																											1
2420354	AEOXM035	24090	G→A	C266C (TGC→TGT)	WM39_11670 ←	Vanillate O‑demethylase oxidoreductase	Anaerobic respiratory reductases; Anaerobic respiratory reductases	5																									0.03		1									1		0.015	0.097
2420633	AEOXM035	24369	G→A	H173H (CAC→CAT)	WM39_11670 ←	Vanillate O‑demethylase oxidoreductase	Anaerobic respiratory reductases; Anaerobic respiratory reductases	2																									0.01				1
2421927	AEOXM035	25663	A→G	intergenic (‑4/+7)	WM39_11675 ← / ← WM39_11680	3‑oxoacyl‑ACP reductase/aromatic‑ring‑hydroxylating dioxygenase		7																									0.021	0.015	1									1	0.008	0.027	0.147
2425250	AEOXM035	28986	T→C	T194A (ACC→GCC)	WM39_11700 ←	acyl‑CoA dehydrogenase	- none -	8																		0.018	0.032	0.046	0.018	0.188	0.038	0.032	0.011
2425702	AEOXM035	29438	T→C	D43G (GAC→GGC)	WM39_11700 ←	acyl‑CoA dehydrogenase	- none -	2
2428433	AEOXM035	32169	G→A	G149G (GGG→GGA)	WM39_11715 →	MFS transporter	- none -	2																									0.009				1
2430724	AEOXM035	34460	(C)5→6	intergenic (+15/+21)	WM39_11720 → / ← WM39_11725	benzoate transporter/short‑chain dehydrogenase		1
2433671	AEOXM035	37407	G→A	N303N (AAC→AAT)	WM39_11740 ←	acyl‑CoA dehydrogenase	Isoleucine degradation	7																								0.008	0.032	0.007	1									1		0.016	0.135
2434558	AEOXM035	38294	(T)7→8	coding (22/1242 nt)	WM39_11740 ←	acyl‑CoA dehydrogenase	Isoleucine degradation	3																											1									1			0.15
2435597	AEOXM035	39333	G→A	intergenic (+9/‑34)	WM39_11745 → / → WM39_11750	LysR family transcriptional regulator/IclR family transcriptional regulator		1
2440622	AEOXM035	44358	G→A	A414V (GCA→GTA)	WM39_11775 ←	quinate dehydrogenase	Chorismate Synthesis; Quinate degradation	3
2441467	AEOXM035	45203	G→A	G132G (GGC→GGT)	WM39_11775 ←	quinate dehydrogenase	Chorismate Synthesis; Quinate degradation	8																				0.018					0.028	0.023	1									1	0.016	0.029	0.198
2443749	AEOXM035	47485	G→A	R343C (CGT→TGT)	WM39_11785 ←	3‑dehydroshikimate dehydratase	Quinate degradation	1																											1
2444834	AEOXM035	48570	G→A	L265L (CTC→CTT)	WM39_11790 ←	3‑dehydroquinate dehydratase	Chorismate Synthesis; Common Pathway For Synthesis of Aromatic Compounds (DAHP synthase to chorismate); Quinate degradation	1
2445611	AEOXM035	49347	T→C	L6L (TTA→TTG)	WM39_11790 ←	3‑dehydroquinate dehydratase	Chorismate Synthesis; Common Pathway For Synthesis of Aromatic Compounds (DAHP synthase to chorismate); Quinate degradation	1
2445849	AEOXM035	49585	Δ6 bp	coding (467‑472/630 nt)	WM39_11795 ←	protocatechuate 3,4‑dioxygenase	Protocatechuate branch of beta-ketoadipate pathway	1										0.073
2446262	AEOXM035	49998	T→C	Y20C (TAC→TGC)	WM39_11795 ←	protocatechuate 3,4‑dioxygenase	Protocatechuate branch of beta-ketoadipate pathway	1
2447111	AEOXM035	50847	C→T	G125E (GGG→GAG)	WM39_11805 ←	4‑carboxymuconolactone decarboxylase	Protocatechuate branch of beta-ketoadipate pathway	14															0.062	0.16	0.076	0.089	0.254	0.047	0.057	0.016	0.083	0.299	0.359	0.15						1					0.592
2448416	AEOXM035	52152	C→T	C147Y (TGT→TAT)	WM39_11810 ←	4‑hydroxybenzoate transporter	Gentisate degradation; Salicylate and gentisate catabolism; p-Hydroxybenzoate degradation	1
2451203	AEOXM035	54939	G→A	N349N (AAC→AAT)	WM39_11825 ←	beta‑ketoadipyl CoA thiolase	Acetyl-CoA fermentation to Butyrate; Butanol Biosynthesis; Butyrate metabolism cluster; Chloroaromatic degradation pathway; Isoprenoid Biosynthesis; Polyhydroxybutyrate metabolism; Protocatechuate branch of beta-ketoadipate pathway; Serine-glyoxylate cycle	7																								0.007														0.009
2451206	AEOXM035	54942	T→G	V348V (GTA→GTC)	WM39_11825 ←	beta‑ketoadipyl CoA thiolase	Acetyl-CoA fermentation to Butyrate; Butanol Biosynthesis; Butyrate metabolism cluster; Chloroaromatic degradation pathway; Isoprenoid Biosynthesis; Polyhydroxybutyrate metabolism; Protocatechuate branch of beta-ketoadipate pathway; Serine-glyoxylate cycle	6																								0.007
2451227	AEOXM035	54963	T→C	L341L (TTA→TTG)	WM39_11825 ←	beta‑ketoadipyl CoA thiolase	Acetyl-CoA fermentation to Butyrate; Butanol Biosynthesis; Butyrate metabolism cluster; Chloroaromatic degradation pathway; Isoprenoid Biosynthesis; Polyhydroxybutyrate metabolism; Protocatechuate branch of beta-ketoadipate pathway; Serine-glyoxylate cycle	4
2451230	AEOXM035	54966	G→A	G340G (GGC→GGT)	WM39_11825 ←	beta‑ketoadipyl CoA thiolase	Acetyl-CoA fermentation to Butyrate; Butanol Biosynthesis; Butyrate metabolism cluster; Chloroaromatic degradation pathway; Isoprenoid Biosynthesis; Polyhydroxybutyrate metabolism; Protocatechuate branch of beta-ketoadipate pathway; Serine-glyoxylate cycle	4
2451251	AEOXM035	54987	T→C	L333L (TTA→TTG)	WM39_11825 ←	beta‑ketoadipyl CoA thiolase	Acetyl-CoA fermentation to Butyrate; Butanol Biosynthesis; Butyrate metabolism cluster; Chloroaromatic degradation pathway; Isoprenoid Biosynthesis; Polyhydroxybutyrate metabolism; Protocatechuate branch of beta-ketoadipate pathway; Serine-glyoxylate cycle	1
2452016	AEOXM035	55752	C→A	G78G (GGG→GGT)	WM39_11825 ←	beta‑ketoadipyl CoA thiolase	Acetyl-CoA fermentation to Butyrate; Butanol Biosynthesis; Butyrate metabolism cluster; Chloroaromatic degradation pathway; Isoprenoid Biosynthesis; Polyhydroxybutyrate metabolism; Protocatechuate branch of beta-ketoadipate pathway; Serine-glyoxylate cycle	4
2452019	AEOXM035	55755	T→C	A77A (GCA→GCG)	WM39_11825 ←	beta‑ketoadipyl CoA thiolase	Acetyl-CoA fermentation to Butyrate; Butanol Biosynthesis; Butyrate metabolism cluster; Chloroaromatic degradation pathway; Isoprenoid Biosynthesis; Polyhydroxybutyrate metabolism; Protocatechuate branch of beta-ketoadipate pathway; Serine-glyoxylate cycle	4
2452025	AEOXM035	55761	T→C	L75L (TTA→TTG)	WM39_11825 ←	beta‑ketoadipyl CoA thiolase	Acetyl-CoA fermentation to Butyrate; Butanol Biosynthesis; Butyrate metabolism cluster; Chloroaromatic degradation pathway; Isoprenoid Biosynthesis; Polyhydroxybutyrate metabolism; Protocatechuate branch of beta-ketoadipate pathway; Serine-glyoxylate cycle	5
2452027	AEOXM035	55763	A→G	L75L (TTA→CTA)	WM39_11825 ←	beta‑ketoadipyl CoA thiolase	Acetyl-CoA fermentation to Butyrate; Butanol Biosynthesis; Butyrate metabolism cluster; Chloroaromatic degradation pathway; Isoprenoid Biosynthesis; Polyhydroxybutyrate metabolism; Protocatechuate branch of beta-ketoadipate pathway; Serine-glyoxylate cycle	5
2452719	AEOXM035	56455	Δ3 bp	coding (195‑197/654 nt)	WM39_11830 ←	3‑oxoadipate CoA‑transferase	Catechol branch of beta-ketoadipate pathway; Chloroaromatic degradation pathway; Protocatechuate branch of beta-ketoadipate pathway	1									0.113
2452744	AEOXM035	56480	G→A	P58S (CCA→TCA)	WM39_11830 ←	3‑oxoadipate CoA‑transferase	Catechol branch of beta-ketoadipate pathway; Chloroaromatic degradation pathway; Protocatechuate branch of beta-ketoadipate pathway	7																				0.016	0.017	0.036		0.032	0.031	0.041													0.169
2453561	AEOXM035	57297	T→C	Q15Q (CAA→CAG)	WM39_11835 ←	3‑oxoadipate CoA‑transferase	Catechol branch of beta-ketoadipate pathway; Chloroaromatic degradation pathway; Protocatechuate branch of beta-ketoadipate pathway	10																							0.017	0.016	0.028	0.023											0.036	0.017	0.026
2453657	AEOXM035	57393	A→G	intergenic (‑52/+297)	WM39_11835 ← / ← WM39_11840	3‑oxoadipate CoA‑transferase/2‑C‑methyl‑D‑erythritol 4‑phosphate cytidylyltransferase		2																					0.059		0.016
2453888	AEOXM035	57624	T→C	intergenic (‑283/+66)	WM39_11835 ← / ← WM39_11840	3‑oxoadipate CoA‑transferase/2‑C‑methyl‑D‑erythritol 4‑phosphate cytidylyltransferase		3																						0.219	0.106	0.056
2454618	AEOXM035	58354	G→A	P18L (CCT→CTT)	WM39_11840 ←	2‑C‑methyl‑D‑erythritol 4‑phosphate cytidylyltransferase	Isoprenoid Biosynthesis; Nonmevalonate Branch of Isoprenoid Biosynthesis; Stationary phase repair cluster	4																						0.062	0.011	0.025	0.017
2457847	AEOXM035	61583	C→T	R258H (CGC→CAC)	WM39_11860 ←	2‑dehydro‑3‑deoxyphosphooctonate aldolase	KDO2-Lipid A biosynthesis	5																									0.031		1									1		0.011	0.138
2459104	AEOXM035	62840	T→C	A395A (GCA→GCG)	pyrG ←	CTP synthetase	CTP synthase (EC 6.3.4.2) cluster; pyrimidine conversions	1																											1
2460857	AEOXM035	64593	+A	coding (346/489 nt)	WM39_11870 →	internalin	Listeria surface proteins: Internalin-like proteins	5								0.019												0.022	0.022					0.057											0.017
2474502	AEOXM035	78238	G→A	A38V (GCG→GTG)	WM39_11935 ←	N‑acetyl‑gamma‑glutamyl‑phosphate reductase	Arginine Biosynthesis -- gjo; Arginine Biosynthesis extended	6																									0.085			1	1								0.014	0.013	0.016
2474885	AEOXM035	78621	Δ3 bp	coding (83‑85/1521 nt)	WM39_11940 →	hypothetical protein	- none -	2																										0.084
2475875	AEOXM035	79611	G→A	G358E (GGA→GAA)	WM39_11940 →	hypothetical protein	- none -	1																											1
2476023	AEOXM035	79759	T→C	S407S (AGT→AGC)	WM39_11940 →	hypothetical protein	- none -	1																																			1
2480710	AEOXM035	84446	A→G	I193V (ATA→GTA)	WM39_11965 →	potassium transporter TrkH	Hyperosmotic potassium uptake; Hyperosmotic potassium uptake; Potassium homeostasis; Potassium homeostasis; Transport system clustering with HemG	3																					0.048		0.034			0.129
2482020	AEOXM035	85756	C→T	R215H (CGT→CAT)	WM39_11970 ←	phospholipase	Triacylglycerol metabolism	3																											1									1			0.199
2483485	AEOXM035	87221	G→A	G713G (GGC→GGT)	WM39_11975 ←	peptidase M16	- none -	1																																				1
2486367	AEOXM035	90103	T→C	Q535Q (CAA→CAG)	WM39_11980 ←	fatty‑acyl‑CoA synthase	- none -	5
2488443	AEOXM035	92179	G→A	A79T (GCA→ACA)	WM39_11985 →	sugar kinase	D-ribose utilization	1																											1
2489916	AEOXM035	93652	T→C	V118A (GTC→GCC)	WM39_11995 →	membrane protein	- none -	1
2493415	AEOXM036	2704	G→A	A295T (GCT→ACT)	WM39_12010 →	cytochrome d ubiquinol oxidase subunit 2	Bacterial RNA-metabolizing Zn-dependent hydrolases; Terminal cytochrome d ubiquinol oxidases; Terminal cytochrome oxidases	4												0.073	0.016	0.013		0.014
2496119	AEOXM036	5408	(T)5→6	coding (78/597 nt)	WM39_12035 ←	nitroreductase	- none -	1
2497383	AEOXM036	6672	G→A	S37L (TCA→TTA)	WM39_12040 ←	cell division protein FtsY	Bacterial Cell Division; Bacterial signal recognition particle (SRP); Universal GTPases	6																																									1
2497504	AEOXM036	6793	G→A	intergenic (‑12/+96)	WM39_12040 ← / ← WM39_12045	cell division protein FtsY/hypothetical protein		5																									0.019		1									1		0.016	0.162
2497927	AEOXM036	7216	G→A	intergenic (‑1/+100)	WM39_12045 ← / ← WM39_12050	hypothetical protein/hypothetical protein		8																						0.027	0.044	0.055	0.102	0.097											0.072	0.053	0.06
2498857	AEOXM036	8146	(T)8→7	intergenic (+22/‑465)	WM39_12055 → / → WM39_12060	hypothetical protein/hypothetical protein		4								0.024													0.049		0.026
2499750	AEOXM036	9039	T→C	intergenic (+3/‑138)	WM39_12060 → / → WM39_12065	hypothetical protein/histidine kinase		9															0.015		0.047		0.057	0.044	0.023	0.19	0.054	0.048	0.042
2501235	AEOXM036	10524	G→A	A115V (GCA→GTA)	WM39_12070 ←	acetylornithine aminotransferase	Arginine Biosynthesis -- gjo; Arginine Biosynthesis extended	4																				0.024	0.027		0.043			0.155
2504340	AEOXM036	13629	T→C	K57K (AAA→AAG)	WM39_12090 ←	Map	CBSS-312309.3.peg.1965; Translation termination factors bacterial	1
2507725	AEOXM036	17014	G→A	G15G (GGC→GGT)	WM39_12110 ←	membrane protein	- none -	5																			0.022		0.03	0.054	0.016	0.014
2508047	AEOXM036	17336	T→C	Y47Y (TAT→TAC)	WM39_12115 →	alpha/beta hydrolase	- none -	1																																				1
2508581	AEOXM036	17870	Δ3 bp	coding (675‑677/861 nt)	WM39_12115 →	alpha/beta hydrolase	- none -	2																			0.12			0.122
2510143	AEOXM036	19432	G→A	Q384Q (CAG→CAA)	WM39_12120 →	PTS fructose transporter subunit IIA	Fructose utilization; Fructose utilization; Fructose utilization	1
2511709	AEOXM036	20998	G→A	L906L (CTG→CTA)	WM39_12120 →	PTS fructose transporter subunit IIA	Fructose utilization; Fructose utilization; Fructose utilization	3																											1									1			0.009
2514674	AEOXM036	23963	T→C	L13L (TTA→TTG)	WM39_12135 ←	signal peptide protein	- none -	1
2516355	AEOXM036	25644	(A)6→5	coding (1/216 nt)	WM39_12150 →	hypothetical protein	- none -	1																																	1
2517729	AEOXM036	27018	(C)7→8	coding (552/2094 nt)	WM39_12155 →	diguanylate cyclase	Bacterial hemoglobins	22											0.035		0.03	0.068	0.11	0.138	0.109	0.104	0.067	0.096	0.132	0.075	0.068	0.059	0.054	0.031					1						0.027
2518192	AEOXM036	27481	Δ3 bp	coding (1015‑1017/2094 nt)	WM39_12155 →	diguanylate cyclase	Bacterial hemoglobins	1																			0.085
2518636	AEOXM036	27925	G→A	E487K (GAA→AAA)	WM39_12155 →	diguanylate cyclase	Bacterial hemoglobins	5
2519749	AEOXM036	29038	G→A	G118E (GGG→GAG)	WM39_12160 →	universal stress protein	- none -	13															0.058	0.157	0.146	0.113	0.257	0.043	0.04		0.097	0.283	0.29	0.16						1					0.462
2520624	AEOXM036	29913	T→C	P238P (CCA→CCG)	WM39_12165 ←	quinoprotein glucose dehydrogenase	- none -	3												0.022	0.066	0.063
2520729	AEOXM036	30018	T→C	A203A (GCA→GCG)	WM39_12165 ←	quinoprotein glucose dehydrogenase	- none -	3											0.01		0.073	0.049
2526053	AEOXM036	35342	A→G	intergenic (‑805/+424)	WM39_12180 ← / ← WM39_12185	serine protease/alpha/beta hydrolase		3																											1									1			0.187
2529771	AEOXM036	39060	G→A	S53F (TCC→TTC)	WM39_12195 ←	kynureninase	NAD and NADP cofactor biosynthesis global	1																											1
2530623	AEOXM036	39912	C→T	P19S (CCA→TCA)	WM39_12205 →	acetyltransferase	- none -	1																															1
2530661	AEOXM036	39950	(T)6→5	coding (93/537 nt)	WM39_12205 →	acetyltransferase	- none -	3
2539805	AEOXM036	49094	G→A	G752G (GGC→GGT)	WM39_12270 ←	membrane protein	Lipopolysaccharide assembly	5
2541377	AEOXM036	50666	T→C	E228E (GAA→GAG)	WM39_12270 ←	membrane protein	Lipopolysaccharide assembly	7																																									1
2541691	AEOXM036	50980	C→T	A124T (GCT→ACT)	WM39_12270 ←	membrane protein	Lipopolysaccharide assembly	1
2546395	AEOXM036	55684	G→A	R132C (CGT→TGT)	WM39_12295 ←	ribosome‑recycling factor	Ribosome recycling related cluster; Translation termination factors bacterial	9																		0.028	0.028	0.025																			0.034
2546493	AEOXM036	55782	A→G	V99A (GTA→GCA)	WM39_12295 ←	ribosome‑recycling factor	Ribosome recycling related cluster; Translation termination factors bacterial	9																		0.015					0.025		0.047	0.051								1	1		0.092	0.028	0.07
2546576	AEOXM036	55865	T→C	E71E (GAA→GAG)	WM39_12295 ←	ribosome‑recycling factor	Ribosome recycling related cluster; Translation termination factors bacterial	4																											1									1		0.015	0.169
2546583	AEOXM036	55872	G→A	P69L (CCA→CTA)	WM39_12295 ←	ribosome‑recycling factor	Ribosome recycling related cluster; Translation termination factors bacterial	7												0.027													0.012
2546625	AEOXM036	55914	G→A	A55V (GCG→GTG)	WM39_12295 ←	ribosome‑recycling factor	Ribosome recycling related cluster; Translation termination factors bacterial	1
2546656	AEOXM036	55945	A→G	Y45H (TAT→CAT)	WM39_12295 ←	ribosome‑recycling factor	Ribosome recycling related cluster; Translation termination factors bacterial	4													0.028	0.063	0.022	0.028
2546707	AEOXM036	55996	G→A	R28C (CGT→TGT)	WM39_12295 ←	ribosome‑recycling factor	Ribosome recycling related cluster; Translation termination factors bacterial	1
2546780	AEOXM036	56069	G→A	N3N (AAC→AAT)	WM39_12295 ←	ribosome‑recycling factor	Ribosome recycling related cluster; Translation termination factors bacterial	25												0.02		0.106	0.123	0.13	0.383	0.264	0.186	0.242	0.314	0.288	0.257	0.122	0.074	0.108											0.033		0.27
2546788	AEOXM036	56077	T→C	M1M (ATG→GTG)	WM39_12295 ←	ribosome‑recycling factor	Ribosome recycling related cluster; Translation termination factors bacterial	10											0.015				0.049	0.062	0.098	0.038	0.031	0.029			0.013		0.028														0.028
2546797	AEOXM036	56086	Δ4 bp	intergenic (‑9/+74)	WM39_12295 ← / ← WM39_12300	ribosome‑recycling factor/uridylate kinase		1
2552282	AEOXM036	61571	G→A	A27T (GCT→ACT)	WM39_12320 →	TetR family transcriptional regulator	- none -	5																									0.026		1									1		0.014	0.143
2552447	AEOXM036	61736	(T)6→5	coding (244/654 nt)	WM39_12320 →	TetR family transcriptional regulator	- none -	20										0.051		0.113	0.078	0.091	0.094	0.04		0.074	0.106	0.11	0.064	0.056	0.061	0.084	0.128	0.071		1	1								0.061	0.101	0.201
2552756	AEOXM036	62045	C→T	R185* (CGA→TGA)	WM39_12320 →	TetR family transcriptional regulator	- none -	4																											1									1		0.011	0.163
2553015	AEOXM036	62304	G→A	E16K (GAA→AAA)	WM39_12325 →	ornithine carbamoyltransferase	Arginine Biosynthesis -- gjo; Arginine Biosynthesis extended; Arginine Deiminase Pathway	5
2555559	AEOXM036	64848	T→C	N123N (AAT→AAC)	WM39_12340 →	signal peptide protein	- none -	5																																								1
2557080	AEOXM036	66369	G→A	S16L (TCA→TTA)	WM39_12345 ←	amino acid dehydrogenase	Pyruvate Alanine Serine Interconversions; Respiratory dehydrogenases 1	11											0.013		0.019		0.013			0.019	0.045	0.034	0.029	0.247	0.074	0.029	0.026
2560658	AEOXM036	69947	(T)7→8	coding (150/1395 nt)	WM39_12365 ←	fumarate hydratase	TCA Cycle	1
2562024	AEOXM036	71313	T→C	A10A (GCT→GCC)	WM39_12375 →	sulfur oxidoreductase	Sulfite reduction-associated complex DsrMKJOP and co-clustering genes; mnm5U34 biosynthesis bacteria; tRNA modification Bacteria	1
2563501	AEOXM036	72790	T→C	G253G (GGA→GGG)	WM39_12395 ←	transporter	Queuosine-Archaeosine Biosynthesis	2
2564087	AEOXM036	73376	T→C	E58G (GAA→GGA)	WM39_12395 ←	transporter	Queuosine-Archaeosine Biosynthesis	1
2574765	AEOXM036	84054	G→A	A577V (GCC→GTC)	WM39_12445 ←	nitrate reductase	Nitrate and nitrite ammonification	1
2575646	AEOXM036	84935	G→A	A283A (GCC→GCT)	WM39_12445 ←	nitrate reductase	Nitrate and nitrite ammonification	7																		0.019		0.035	0.019	0.024	0.027								1								0.021
2579488	AEOXM036	88777	G→A	Q403* (CAA→TAA)	WM39_12455 ←	nitrite reductase	Nitrate and nitrite ammonification	1																																				1
2579905	AEOXM036	89194	A→G	C264R (TGC→CGC)	WM39_12455 ←	nitrite reductase	Nitrate and nitrite ammonification	5
2580066	AEOXM036	89355	T→C	E210G (GAG→GGG)	WM39_12455 ←	nitrite reductase	Nitrate and nitrite ammonification	2																											1									1
2580309	AEOXM036	89598	T→C	E129G (GAA→GGA)	WM39_12455 ←	nitrite reductase	Nitrate and nitrite ammonification	2											0.136	0.036
2580447	AEOXM036	89736	G→A	T83I (ACA→ATA)	WM39_12455 ←	nitrite reductase	Nitrate and nitrite ammonification	6																							0.053	0.318	0.304	0.12						1					0.574
2582246	AEOXM036	91535	C→T	A75V (GCA→GTA)	WM39_12470 →	nitrate transporter	Nitrate and nitrite ammonification	1
2584602	AEOXM036	93891	G→A	M412I (ATG→ATA)	WM39_12475 →	DNA methylase	- none -	4																			0.024			0.218	0.071	0.05
2584759	AEOXM036	94048	T→C	intergenic (+64/‑172)	WM39_12475 → / → WM39_12480	DNA methylase/3‑dehydroquinate dehydratase		2																														1			1
2584810	AEOXM036	94099	T→C	intergenic (+115/‑121)	WM39_12475 → / → WM39_12480	DNA methylase/3‑dehydroquinate dehydratase		3																									0.065			1											0.023
2585620	AEOXM036	94909	T→C	F73L (TTC→CTC)	WM39_12485 →	acetyl‑CoA carboxylase	Fatty Acid Biosynthesis FASII	1
2585925	AEOXM036	95214	T→C	V29A (GTT→GCT)	WM39_12490 →	acetyl‑CoA carboxylase	Fatty Acid Biosynthesis FASII	1																																				1
2586319	AEOXM036	95608	Δ3 bp	coding (480‑482/1371 nt)	WM39_12490 →	acetyl‑CoA carboxylase	Fatty Acid Biosynthesis FASII	1																					0.092
2586931	AEOXM036	96220	T→C	R364R (CGT→CGC)	WM39_12490 →	acetyl‑CoA carboxylase	Fatty Acid Biosynthesis FASII	22									0.013	0.082	0.026	0.035	0.07	0.051	0.118	0.063		0.082	0.068	0.093	0.064	0.055	0.073	0.085	0.119	0.071		1	1								0.043	0.056	0.193
2588995	AEOXM036	98284	T→C	N5D (AAC→GAC)	WM39_12500 ←	MFS transporter	- none -	6																							0.034	0.299	0.351	0.087						1					0.539
2590002	AEOXM036	99291	G→A	V46V (GTG→GTA)	WM39_12510 →	transposase	- none -	2																					0.077		0.011
2592721	AEOXM036	102010	+T	coding (183/681 nt)	WM39_12525 ←	hypothetical protein	- none -	1													0.087
2595153	AEOXM036	104442	G→A	H472H (CAC→CAT)	WM39_12540 ←	bacteriophage protein	- none -	2																														1			1
2595157	AEOXM036	104446	G→A	A471V (GCT→GTT)	WM39_12540 ←	bacteriophage protein	- none -	2																														1			1
2595163	AEOXM036	104452	G→A	P469L (CCA→CTA)	WM39_12540 ←	bacteriophage protein	- none -	2																														1			1
2595209	AEOXM036	104498	G→A	P454S (CCG→TCG)	WM39_12540 ←	bacteriophage protein	- none -	5																																								1
2595280	AEOXM036	104569	G→A	P430L (CCG→CTG)	WM39_12540 ←	bacteriophage protein	- none -	3																														1			1				0.01
2595295	AEOXM036	104584	G→T	P425Q (CCG→CAG)	WM39_12540 ←	bacteriophage protein	- none -	2																														1			1
2595298	AEOXM036	104587	A→G	V424A (GTA→GCA)	WM39_12540 ←	bacteriophage protein	- none -	2																														1			1
2595305	AEOXM036	104594	C→G	G422R (GGG→CGG)	WM39_12540 ←	bacteriophage protein	- none -	2																														1			1
2595541	AEOXM036	104830	A→C	L343R (CTC→CGC)	WM39_12540 ←	bacteriophage protein	- none -	2																														1			1
2595736	AEOXM036	105025	T→C	Y278C (TAT→TGT)	WM39_12540 ←	bacteriophage protein	- none -	2																														1			1
2595814	AEOXM036	105103	G→C	P252R (CCG→CGG)	WM39_12540 ←	bacteriophage protein	- none -	2																														1			1
2595832	AEOXM036	105121	G→A	S246L (TCA→TTA)	WM39_12540 ←	bacteriophage protein	- none -	1																																	1
2596732	AEOXM037	164	G→A	T50T (ACG→ACA)	WM39_12545 →	hypothetical protein	- none -	1														0.245
2597392	AEOXM037	824	Δ3 bp	coding (475‑477/1122 nt)	WM39_12550 →	ATPase AAA	- none -	1
2599884	AEOXM037	3316	T→C	F49S (TTC→TCC)	WM39_12575 →	hypothetical protein	- none -	1
2600206	AEOXM037	3638	C→T	D70D (GAC→GAT)	WM39_12580 →	hypothetical protein	- none -	1
2600399	AEOXM037	3831	A→G	V379A (GTT→GCT)	WM39_12585 ←	integrase	- none -	6																								0.01	0.055	0.018		1									0.022		0.013
2601150	AEOXM037	4582	C→T	G129R (GGG→AGG)	WM39_12585 ←	integrase	- none -	4											0.032	0.022	0.1	0.036
2609597	AEOXM037	13029	+TGC	coding (184/1131 nt)	WM39_12615 ←	hypothetical protein	- none -	1
2613434	AEOXM037	16866	G→A	A108T (GCC→ACC)	WM39_12635 →	alcohol dehydrogenase	5-FCL-like protein; Butanol Biosynthesis; Fermentations: Mixed acid; Glycerolipid and Glycerophospholipid Metabolism in Bacteria	2
2616256	AEOXM037	19688	G→A	G242G (GGC→GGT)	WM39_12645 ←	phospholipase C	- none -	5																									0.017		1									1		0.02	0.189
2616576	AEOXM037	20008	T→C	T136A (ACT→GCT)	WM39_12645 ←	phospholipase C	- none -	3																		0.017	0.052
2621065	AEOXM037	24497	(T)8→9	coding (13/1479 nt)	WM39_12655 ←	methyl viologen resistance protein SmvA	- none -	5															0.021		0.03		0.03																		0.01
2624868	AEOXM037	28300	G→A	Q205* (CAA→TAA)	fabG ←	3‑ketoacyl‑ACP reductase	CBSS-246196.1.peg.364; Fatty Acid Biosynthesis FASII	1																																			1
2625703	AEOXM037	29135	T→C	intergenic (‑223/‑13)	fabG ← / → WM39_12680	3‑ketoacyl‑ACP reductase/acetyl‑CoA acetyltransferase		21													0.024	0.032	0.054	0.082	0.085	0.072	0.132	0.083	0.121	0.184	0.287	0.161	0.308	0.587	1							1	1	1	0.235	0.19	0.373
2626611	AEOXM037	30043	+TGC	coding (896/1569 nt)	WM39_12680 →	acetyl‑CoA acetyltransferase	Acetyl-CoA fermentation to Butyrate; Biotin biosynthesis; Biotin biosynthesis cluster; Butanol Biosynthesis; Butyrate metabolism cluster; CBSS-246196.1.peg.364; Fatty acid metabolism cluster; Isoleucine degradation; Isoprenoid Biosynthesis; Polyhydroxybutyrate metabolism; Serine-glyoxylate cycle	1																				0.105
2634972	AEOXM037	38404	C→T	V358V (GTG→GTA)	WM39_12720 ←	magnesium ABC transporter ATPase	Magnesium transport	1
2636678	AEOXM037	40110	G→A	V125V (GTC→GTT)	WM39_12725 ←	RDD family protein	- none -	2
2640150	AEOXM037	43582	G→A	E419K (GAA→AAA)	WM39_12745 →	ABC transporter ATPase	- none -	1																											1
2640897	AEOXM037	44329	T→C	T28A (ACT→GCT)	WM39_12750 ←	DNA breaking‑rejoining protein	- none -	2
2641439	AEOXM037	44871	A→T	D31E (GAT→GAA)	WM39_12755 ←	hypothetical protein	- none -	2												0.058										0.052
2643497	AEOXM037	46929	G→A	S596S (AGC→AGT)	WM39_12765 ←	porin	Ton and Tol transport systems	4																					0.021	0.098	0.029	0.014
2646371	AEOXM038	649	T→C	Y160H (TAC→CAC)	WM39_12775 →	GCN5 family acetyltransferase	- none -	2										0.026				0.052
2652722	AEOXM038	7000	G→A	G715D (GGT→GAT)	WM39_12805 →	membrane protein	- none -	5																								0.011	0.028		1									1			0.187
2653823	AEOXM038	8101	C→T	intergenic (‑357/+583)	WM39_12810 ← / ← WM39_12815	TetR family transcriptional regulator/hypothetical protein		1																	0.067
2658774	AEOXM038	13052	Δ1 bp	intergenic (‑123/+67)	WM39_12840 ← / ← WM39_12845	glutathione S‑transferase/aminopeptidase N		12								0.022		0.058	0.101			0.042				0.03			0.053	0.034		0.035	0.019	0.028											0.067
2661534	AEOXM038	15812	T→C	intergenic (‑87/‑232)	WM39_12845 ← / → WM39_12850	aminopeptidase N/hypothetical protein		21										0.018			0.026		0.082	0.061	0.096	0.066	0.109	0.088	0.146	0.174	0.311	0.152	0.288	0.542	1							1	1	1	0.264	0.128	0.41
2662837	AEOXM038	17115	C→T	C221C (TGC→TGT)	WM39_12855 →	hypothetical protein	- none -	5																									0.016	0.017	1									1			0.209
2666114	AEOXM038	20392	G→A	T386I (ACA→ATA)	WM39_12875 ←	helicase	- none -	5																									0.029		1									1		0.028	0.11
2671162	AEOXM038	25440	T→C	intergenic (‑139/‑5)	WM39_12890 ← / → WM39_12895	transcriptional regulator/aldehyde dehydrogenase		6																							0.02		0.023		1									1		0.015	0.189
2671564	AEOXM038	25842	G→A	R133H (CGT→CAT)	WM39_12895 →	aldehyde dehydrogenase	Glycerolipid and Glycerophospholipid Metabolism in Bacteria; Methylglyoxal Metabolism; Methylglyoxal Metabolism; Pyruvate metabolism II: acetyl-CoA, acetogenesis from pyruvate	1																															1
2673425	AEOXM038	27703	G→A	A176T (GCC→ACC)	WM39_12900 →	ethanolamine transporter	- none -	5																																								1
2674828	AEOXM038	29106	C→T	T159I (ACC→ATC)	WM39_12905 →	ethanolamine ammonia‑lyase	- none -	1
2676537	AEOXM038	30815	T→C	H263H (CAT→CAC)	WM39_12910 →	ethanolamine ammonia‑lyase	- none -	1																											1
2679650	AEOXM038	33928	G→A	intergenic (‑47/‑122)	WM39_12920 ← / → WM39_12925	glutamate‑‑tRNA ligase/cyclophilin		1																															1
2681779	AEOXM038	36057	G→A	R129H (CGT→CAT)	WM39_12940 →	dihydropteridine reductase	- none -	1																																				1
2683514	AEOXM038	37792	G→A	S23F (TCT→TTT)	WM39_12950 ←	homocysteine methyltransferase	Hfl operon; Polyadenylation bacterial	1														0.072
2683526	AEOXM038	37804	C→T	R19H (CGC→CAC)	WM39_12950 ←	homocysteine methyltransferase	Hfl operon; Polyadenylation bacterial	6																		0.045		0.056		0.238	0.082	0.085	0.023
2683527	AEOXM038	37805	G→A	R19C (CGC→TGC)	WM39_12950 ←	homocysteine methyltransferase	Hfl operon; Polyadenylation bacterial	22											0.428	0.108	0.199	0.162	0.096	0.239	0.237	0.132	0.24	0.09			0.11	0.345	0.372	0.141						1					0.522			1
2683571	AEOXM038	37849	C→T	G4D (GGT→GAT)	WM39_12950 ←	homocysteine methyltransferase	Hfl operon; Polyadenylation bacterial	3										0.056			0.118	0.172
2686997	AEOXM038	41275	G→A	R17C (CGT→TGT)	WM39_12965 ←	hydrolase	- none -	1
2691101	AEOXM038	45379	T→C	I210V (ATA→GTA)	WM39_13000 ←	transcriptional regulator	LysR-family proteins in Escherichia coli; LysR-family proteins in Salmonella enterica Typhimurium; Methionine Biosynthesis	9																	0.024	0.029	0.03	0.026	0.02	0.271	0.08	0.038	0.014
2692312	AEOXM038	46590	T→C	T146A (ACA→GCA)	WM39_13005 ←	signal peptide protein	- none -	13															0.07	0.192	0.086	0.073	0.3		0.056	0.028	0.108	0.32	0.303	0.152						1					0.518
2692641	AEOXM038	46919	G→A	P36L (CCG→CTG)	WM39_13005 ←	signal peptide protein	- none -	5										0.022	0.075	0.033	0.013								0.025
2693275	AEOXM038	47553	C→T	C20Y (TGT→TAT)	WM39_13010 ←	membrane protein	- none -	3																											1									1			0.175
2695091	AEOXM038	49369	G→A	T227I (ACA→ATA)	WM39_13020 ←	Ion transport protein	Potassium homeostasis	3
2695943	AEOXM038	50221	T→C	E134G (GAG→GGG)	WM39_13025 ←	hypothetical protein	- none -	12															0.064	0.124	0.113	0.11	0.273		0.067		0.125	0.321	0.351	0.13						1					0.599
2696555	AEOXM038	50833	(T)6→5	intergenic (‑212/+17)	WM39_13025 ← / ← WM39_13030	hypothetical protein/bifunctional aconitate hydratase 2/2‑methylisocitrate dehydratase		1																															1
2698499	AEOXM038	52777	T→C	D238G (GAC→GGC)	WM39_13030 ←	bifunctional aconitate hydratase 2/2‑methylisocitrate dehydratase	Glyoxylate bypass; Methylcitrate cycle; Propionate-CoA to Succinate Module; Propionate-CoA to Succinate Module; TCA Cycle	1																																									1
2700159	AEOXM038	54437	C→T	G1441R (GGA→AGA)	WM39_13040 ←	hypothetical protein	- none -	1																											1
2704102	AEOXM038	58380	A→G	A126A (GCT→GCC)	WM39_13040 ←	hypothetical protein	- none -	4																					0.026	0.057	0.02	0.017
2705042	AEOXM038	59320	G→A	R729C (CGC→TGC)	WM39_13045 ←	membrane protein	- none -	1
2708383	AEOXM038	62661	(T)5→4	coding (989/1320 nt)	WM39_13050 →	acyltransferase	- none -	4																				0.012					0.01					1			1
2708399	AEOXM038	62677	G→A	W335* (TGG→TGA)	WM39_13050 →	acyltransferase	- none -	2
2709550	AEOXM038	63828	G→A	S133S (AGC→AGT)	WM39_13060 ←	signal peptide protein	- none -	1																											1
2710371	AEOXM038	64649	T→C	Y6H (TAC→CAC)	WM39_13065 →	glutamine synthetase	Glutamine, Glutamate, Aspartate and Asparagine Biosynthesis	1																																				1
2710467	AEOXM038	64745	+T	coding (112/1422 nt)	WM39_13065 →	glutamine synthetase	Glutamine, Glutamate, Aspartate and Asparagine Biosynthesis	3											0.035		0.053	0.038
2716608	AEOXM038	70886	G→A	S441L (TCA→TTA)	WM39_13085 ←	potassium‑transporting ATPase subunit B	Potassium homeostasis	11																			0.035	0.026	0.076	0.121	0.151	0.101	0.193	0.455											0.091	0.061	0.11
2716829	AEOXM038	71107	G→A	A367A (GCC→GCT)	WM39_13085 ←	potassium‑transporting ATPase subunit B	Potassium homeostasis	4																					0.031	0.116	0.058	0.03
2717817	AEOXM038	72095	G→A	P38L (CCT→CTT)	WM39_13085 ←	potassium‑transporting ATPase subunit B	Potassium homeostasis	5										0.016	0.013		0.037	0.07	0.032
2724263	AEOXM038	78541	G→A	Q337* (CAA→TAA)	WM39_13120 ←	AMP‑binding protein	- none -	1
2725618	AEOXM038	79896	G→A	G337G (GGC→GGT)	WM39_13125 ←	acyl‑CoA dehydrogenase	- none -	5																					0.025	0.057	0.034	0.013		0.019
2733254	AEOXM038	87532	G→A	A119V (GCG→GTG)	WM39_13160 ←	thiamine biosynthesis protein ThiJ	- none -	1																											1
2734452	AEOXM038	88730	G→A	G242S (GGT→AGT)	WM39_13165 →	LuxR family transcriptional regulator	- none -	6																									0.017		1									1	0.018	0.016	0.139
2735005	AEOXM038	89283	Δ6 bp	coding (177‑182/423 nt)	WM39_13170 →	signal peptide protein	- none -	1				0.086
2735597	AEOXM038	89875	Δ3 bp	coding (112‑114/504 nt)	WM39_13175 →	glycine zipper	- none -	1																						0.075
2736938	AEOXM038	91216	C→T	A272V (GCA→GTA)	WM39_13180 →	hypothetical protein	- none -	7																							0.009		0.014		1									1	0.01	0.023	0.17
2740122	AEOXM038	94400	T→C	T430A (ACT→GCT)	WM39_13200 ←	hemin storage protein	Biofilm Adhesin Biosynthesis	11																			0.03	0.019	0.065	0.119	0.214	0.12	0.146	0.406											0.086	0.101	0.073
2741074	AEOXM038	95352	G→A	S112S (AGC→AGT)	WM39_13200 ←	hemin storage protein	Biofilm Adhesin Biosynthesis	13															0.053	0.081	0.09	0.071	0.166	0.03	0.019		0.094	0.322	0.3	0.128						1					0.563
2742134	AEOXM038	96412	G→A	R572C (CGT→TGT)	WM39_13205 ←	biofilm synthesis protein	Biofilm Adhesin Biosynthesis	1
2744401	AEOXM038	98679	T→C	K223K (AAA→AAG)	WM39_13210 ←	phosphoenolpyruvate synthase regulatory protein	A Hypothetical that Clusters with PEP Synthase	3																					0.072		0.027	0.024
2747279	AEOXM038	101557	T→C	A685A (GCT→GCC)	WM39_13215 →	phosphoenolpyruvate synthase	A Hypothetical that Clusters with PEP Synthase; Glycolysis and Gluconeogenesis; Pyruvate metabolism I: anaplerotic reactions, PEP	3
2747845	AEOXM038	102123	G→A	G60S (GGT→AGT)	WM39_13220 →	RDD family protein	- none -	1
2749633	AEOXM038	103911	T→C	T298T (ACT→ACC)	WM39_13225 →	cytochrome C oxidase subunit II	Terminal cytochrome O ubiquinol oxidase; Terminal cytochrome oxidases	4
2752046	AEOXM038	106324	C→T	F85F (TTC→TTT)	WM39_13235 →	cytochrome o ubiquinol oxidase subunit III	Terminal cytochrome O ubiquinol oxidase; Terminal cytochrome oxidases	7																							0.043	0.338	0.328	0.14						1					0.557	0.014
2753587	AEOXM038	107865	G→A	S279N (AGC→AAC)	WM39_13245 →	protoheme IX farnesyltransferase	Biogenesis of cytochrome c oxidases; CBSS-316057.3.peg.563	4																				0.034		0.032	0.065			0.029
2754072	AEOXM038	108350	T→C	R86R (CGT→CGC)	WM39_13250 →	30S ribosomal protein S6	Ribosome SSU bacterial	1
2756746	AEOXM038	111024	G→A	C59Y (TGC→TAC)	WM39_13270 →	alanine racemase	Alanine biosynthesis; Pyruvate Alanine Serine Interconversions	23									0.028	0.104	0.054	0.064	0.104	0.059	0.116	0.059	0.047	0.09	0.087	0.089	0.083	0.04	0.111	0.107	0.138	0.092		1	1								0.067	0.115	0.186
2758758	AEOXM038	113036	G→A	A156V (GCA→GTA)	WM39_13280 ←	transglutaminase	- none -	4
2759588	AEOXM038	113866	T→C	E79G (GAG→GGG)	WM39_13285 ←	hypothetical protein	- none -	6																						0.057	0.024	0.012	0.019	0.076											0.029
2761120	AEOXM038	115398	C→T	G93S (GGC→AGC)	WM39_13290 ←	hypothetical protein	- none -	1																																				1
2761189	AEOXM038	115467	G→A	L70L (CTG→TTG)	WM39_13290 ←	hypothetical protein	- none -	2													0.066	0.052
2763443	AEOXM038	117721	G→A	A485V (GCG→GTG)	gidA ←	tRNA uridine 5‑carboxymethylaminomethyl modification protein	Cell Division Subsystem including YidCD; RNA modification and chromosome partitioning cluster; mnm5U34 biosynthesis bacteria; tRNA modification Bacteria	4
2766590	AEOXM038	120868	G→A	T52T (ACG→ACA)	WM39_13315 →	hypothetical protein	- none -	1
2766747	AEOXM038	121025	G→A	A105T (GCT→ACT)	WM39_13315 →	hypothetical protein	- none -	3																					0.029		0.043			0.151
2767274	AEOXM038	121552	+C	coding (840/843 nt)	WM39_13315 →	hypothetical protein	- none -	1																																				1
2767303	AEOXM038	121581	(A)9→8	intergenic (+26/‑351)	WM39_13315 → / → WM39_13320	hypothetical protein/DNA‑binding protein		4
2771188	AEOXM038	125466	T→C	intergenic (+189/‑60)	WM39_13330 → / → WM39_13335	phosphoribosylamine‑‑glycine ligase/NLPA lipoprotein		6																								0.01	0.026		1									1		0.027	0.101
2775698	AEOXM038	129976	G→A	T398I (ACC→ATC)	WM39_13360 ←	C4‑dicarboxylate transporter	Glutamate and Aspartate uptake in Bacteria; Pyruvate metabolism I: anaplerotic reactions, PEP	13															0.027	0.036		0.043	0.08	0.08	0.102	0.067	0.097	0.012	0.018	0.03											0.016		0.029
2778741	AEOXM038	133019	T→C	M240T (ATG→ACG)	WM39_13370 →	mutlidrug resistance protein	- none -	1
2779553	AEOXM039	1	Δ17,895 bp		WM39_13380–WM39_13470	16 genes		57	0.258373	0.291423	0.35052	0.245838	0.15927	0.528591	0.469606	0.707405	0.668947	0.745432	0.864505	0.883478	0.804894	0.669475	0.765766	0.842195	0.934116	0.890399	0.92455	0.792327	0.913814	0.956995	0.922797	0.957696	0.959708	0.976526	1	1	1		1	1		1	1	1	0.981791	0.45348	0.875653	1	1
2780757	AEOXM039	1205	Δ4 bp	intergenic (+226/‑229)	WM39_13380 → / → WM39_13390	DNA replication protein/hypothetical protein		1																							0.06	Δ	Δ	Δ	Δ	Δ	Δ		Δ	Δ		Δ	Δ	Δ	Δ		Δ	Δ	Δ
2786432	AEOXM039	6880	+A	intergenic (‑89/+310)	WM39_13415 ← / ← WM39_13420	ABC transporter/transposase		1									0.06								Δ				Δ	Δ	Δ	Δ	Δ	Δ	Δ	Δ	Δ		Δ	Δ		Δ	Δ	Δ	Δ		Δ	Δ	Δ
2787659	AEOXM039	8107	C→T	G87S (GGC→AGC)	WM39_13420 ←	transposase	- none -	1															0.091		Δ				Δ	Δ	Δ	Δ	Δ	Δ	Δ	Δ	Δ		Δ	Δ		Δ	Δ	Δ	Δ		Δ	Δ	Δ
2795764	AEOXM039	16212	G→A	Q183* (CAA→TAA)	WM39_13465 ←	aminoglycoside adenylyltransferase	- none -	1															0.074		Δ				Δ	Δ	Δ	Δ	Δ	Δ	Δ	Δ	Δ		Δ	Δ		Δ	Δ	Δ	Δ		Δ	Δ	Δ
2796007	AEOXM039	16455	G→A	Q102* (CAG→TAG)	WM39_13465 ←	aminoglycoside adenylyltransferase	- none -	1																											Δ	Δ	Δ		Δ	Δ		Δ	Δ	Δ	Δ		Δ	Δ	Δ
2796673	AEOXM039	17121	T→C	F88L (TTC→CTC)	WM39_13470 →	integrase	Integrons	2																											Δ	Δ	Δ	1	Δ	Δ	1	Δ	Δ	Δ	Δ		Δ	Δ	Δ
2797448	AEOXM040	1	Δ3,558 bp		[WM39_13475]–[WM39_13495]	[WM39_13475], WM39_13480, WM39_13485, WM39_13490, [WM39_13495]		60	0.235589	0.170565	0.184652	0.301587	0.33021	0.503487	0.587827	0.74193	0.780911	0.772042	0.945193	0.935265	0.813988	0.941436	0.897436	0.931213	0.921762	0.937162	0.926802	0.855685	0.942542	0.941705	0.923414	0.967311	0.959132	0.979134	1	1	1		1	1		1	1	1	0.973222	0.533246	0.911377	1	1
2801925	AEOXM041	920	G→A	intergenic (–/+450)	– / ← WM39_13505	–/paraquat‑inducible protein A	Oxidative stress	1
2802175	AEOXM041	1170	Δ7 bp	intergenic (–/+194)	– / ← WM39_13505	–/paraquat‑inducible protein A	Oxidative stress	1																									0.075
2802435	AEOXM041	1430	G→A	N249N (AAC→AAT)	WM39_13505 ←	paraquat‑inducible protein A	Oxidative stress	1
2803355	AEOXM041	2350	T→C	G144G (GGA→GGG)	WM39_13510 ←	paraquat‑inducible protein A	Oxidative stress	1																																							0.051
2806360	AEOXM041	5355	G→A	G524G (GGG→GGA)	WM39_13515 →	transporter	- none -	1																																									1
2810207	AEOXM041	9202	A→G	intergenic (‑336/‑322)	WM39_13530 ← / → WM39_13535	TetR family transcriptional regulator/ADP‑ribose pyrophosphatase		4											0.021		0.026	0.103	0.02
2811635	AEOXM041	10630	T→C	R202R (CGT→CGC)	WM39_13540 →	glycine/betaine ABC transporter	Proline, 4-hydroxyproline uptake and utilization	1
2811744	AEOXM041	10739	(A)6→7	coding (715/1488 nt)	WM39_13540 →	glycine/betaine ABC transporter	Proline, 4-hydroxyproline uptake and utilization	1
2813728	AEOXM041	12723	T→C	S176G (AGT→GGT)	WM39_13550 ←	protein CsuE	sigma-Fimbriae	1																															1
2813731	AEOXM041	12726	C→T	E175K (GAG→AAG)	WM39_13550 ←	protein CsuE	sigma-Fimbriae	7																																									1
2813763	AEOXM041	12758	G→A	A164V (GCA→GTA)	WM39_13550 ←	protein CsuE	sigma-Fimbriae	4
2813869	AEOXM041	12864	C→T	G129S (GGC→AGC)	WM39_13550 ←	protein CsuE	sigma-Fimbriae	3
2814653	AEOXM041	13648	G→A	S699L (TCG→TTG)	WM39_13555 ←	protein CsuD	sigma-Fimbriae	2																																1					0.025
2815047	AEOXM041	14042	G→A	Q568* (CAG→TAG)	WM39_13555 ←	protein CsuD	sigma-Fimbriae	7																				0.02	0.072	0.03	0.025	0.016	0.015	0.016
2815334	AEOXM041	14329	T→C	D472G (GAT→GGT)	WM39_13555 ←	protein CsuD	sigma-Fimbriae	5																																								1
2819703	AEOXM041	18698	G→A	intergenic (‑448/‑135)	WM39_13575 ← / → WM39_13580	protein CsuA/B/TetR family transcriptional regulator		15								0.099	0.2	0.156	0.172	0.149	0.227			0.19			0.393			0.066	0.174	0.336	0.319	0.16						1					0.533
2821317	AEOXM041	20312	G→A	R47* (CGA→TGA)	WM39_13590 ←	GntR family transcriptional regulator	- none -	6																																									1
2822621	AEOXM041	21616	G→A	T374I (ACC→ATC)	WM39_13600 ←	sodium:glutamate symporter	Glutamate and Aspartate uptake in Bacteria	3																						0.061		0.015	0.014
2825576	AEOXM041	24571	A→G	S57G (AGT→GGT)	WM39_13610 →	AraC family transcriptional regulator	- none -	5							0.03	0.05		0.017																				1			1
2827416	AEOXM041	26411	T→C	intergenic (+516/‑52)	WM39_13615 → / → WM39_13620	threonine transporter/membrane protein		1																			0.057
2828459	AEOXM041	27454	T→C	E110G (GAA→GGA)	WM39_13630 ←	DNA‑binding protein	- none -	1
2832112	AEOXM041	31107	T→C	intergenic (‑28/‑232)	WM39_13650 ← / → WM39_13655	acyl‑CoA dehydrogenase/hypothetical protein		9																0.204	0.21		0.292				0.213	0.381	0.346	0.211						1					0.586
2835360	AEOXM041	34355	T→C	E145G (GAG→GGG)	WM39_13665 ←	methylmalonate‑semialdehyde dehydrogenase	- none -	13											0.02	0.083	0.031	0.098		0.104	0.283		0.223				0.18	0.097	0.067	0.063											0.015		0.077
2837066	AEOXM041	36061	G→A	T72M (ACG→ATG)	WM39_13670 ←	omega amino acid‑‑pyruvate aminotransferase	Pyruvate Alanine Serine Interconversions	7									0.071	0.048	0.017			0.023	0.017			0.026						0.013
2837934	AEOXM041	36929	G→A	G184D (GGC→GAC)	WM39_13675 →	LuxR family transcriptional regulator	DNA-binding regulatory proteins, strays	10																				0.023	0.053	0.134	0.157	0.095	0.146	0.392											0.105	0.065	0.081
2838648	AEOXM041	37643	T→C	noncoding (36/74 nt)	WM39_13690 ←	tRNA‑Trp	tRNAs	1																																				1
2838865	AEOXM041	37860	+T	intergenic (‑43/+63)	WM39_13695 ← / ← WM39_13700	tRNA‑Leu/protein kinase		15				0.021		0.019			0.017		0.019			0.02		0.018	0.054	0.02				0.028	0.016	0.014	0.012												0.015	0.015	0.017
2840767	AEOXM041	39762	G→A	Q154* (CAG→TAG)	WM39_13705 ←	hypothetical protein	- none -	1
2842210	AEOXM041	41205	G→A	R269H (CGC→CAC)	WM39_13710 →	ATPase AAA	- none -	6																																									1
2842520	AEOXM041	41515	G→A	R44H (CGT→CAT)	WM39_13715 →	hypothetical protein	- none -	5																									0.019		1									1		0.021	0.131
2844815	AEOXM041	43810	G→A	R55H (CGC→CAC)	rpsU →	30S ribosomal protein S21	Macromolecular synthesis operon; Ribosome SSU bacterial	8																		0.044	0.036	0.069		0.038	0.064	0.025							1								0.028
2845486	AEOXM041	44481	G→A	A461V (GCC→GTC)	WM39_13735 ←	signal peptide protein	- none -	1																																		1
2845612	AEOXM041	44607	G→A	P419L (CCA→CTA)	WM39_13735 ←	signal peptide protein	- none -	4
2852944	AEOXM041	51939	C→T	G308E (GGA→GAA)	WM39_13765 ←	dihydroorotate dehydrogenase	De Novo Pyrimidine Synthesis	1																																1
2856124	AEOXM041	55119	A→G	P353P (CCT→CCC)	WM39_13785 ←	glycerol‑3‑phosphate dehydrogenase	Glutaredoxin 3 containing cluster; Glycerol and Glycerol-3-phosphate Uptake and Utilization; Glycerolipid and Glycerophospholipid Metabolism in Bacteria	9																	0.066	0.114	0.08	0.09	0.075	0.084	0.055			0.026													0.014
2858829	AEOXM041	57824	T→C	L246L (TTA→TTG)	WM39_13800 ←	DEAD/DEAH box helicase	ATP-dependent RNA helicases, bacterial	8																								0.02	0.074	0.055								1	1		0.116	0.045	0.037
2859341	AEOXM041	58336	G→A	R76C (CGT→TGT)	WM39_13800 ←	DEAD/DEAH box helicase	ATP-dependent RNA helicases, bacterial	1																											1
2859416	AEOXM041	58411	T→C	T51A (ACA→GCA)	WM39_13800 ←	DEAD/DEAH box helicase	ATP-dependent RNA helicases, bacterial	1
2861099	AEOXM041	60094	+AGA	coding (464/867 nt)	WM39_13815 →	RNA polymerase sigma factor RpoH	Heat shock dnaK gene cluster extended; Transcription initiation, bacterial sigma factors	1
2864899	AEOXM041	63894	T→C	H76H (CAT→CAC)	WM39_13845 →	hydrolase	- none -	1																																			1
2865738	AEOXM041	64733	G→A	G80S (GGC→AGC)	WM39_13850 →	beta‑lactamase	tRNA processing	7																							0.035	0.048	0.105	0.076											0.082	0.041	0.043
2866032	AEOXM041	65027	C→T	H178Y (CAT→TAT)	WM39_13850 →	beta‑lactamase	tRNA processing	2																											1									1
2866143	AEOXM041	65138	C→T	R215W (CGG→TGG)	WM39_13850 →	beta‑lactamase	tRNA processing	29						0.202	0.302	0.34	0.275	0.22	0.106	0.534	0.266	0.269	0.461	0.492	0.54	0.633	0.427	0.538	1	0.497	0.597	0.441	0.362	0.733	1				1			1	1	1	0.279	0.278	0.644
2867546	AEOXM041	66541	T→C	E148E (GAA→GAG)	WM39_13855 ←	aminoacyl‑histidine dipeptidase	Dipeptidases (EC 3.4.13.-); Recycling of Peptidoglycan Amino Acids	12											0.015				0.013		0.044	0.022	0.051	0.059	0.017	0.215	0.08	0.056	0.023	0.009
2867578	AEOXM041	66573	G→A	P138S (CCA→TCA)	WM39_13855 ←	aminoacyl‑histidine dipeptidase	Dipeptidases (EC 3.4.13.-); Recycling of Peptidoglycan Amino Acids	1																																1
2868662	AEOXM041	67657	G→A	intergenic (‑119/+9)	WM39_13860 ← / ← WM39_13865	hypothetical protein/3‑phosphoshikimate 1‑carboxyvinyltransferase		4																									0.028		1									1			0.163
2868837	AEOXM041	67832	+CAC	coding (2081/2247 nt)	WM39_13865 ←	3‑phosphoshikimate 1‑carboxyvinyltransferase	Chorismate Synthesis; Chorismate Synthesis; Common Pathway For Synthesis of Aromatic Compounds (DAHP synthase to chorismate); Phenylalanine and Tyrosine Branches from Chorismate	1
2869059	AEOXM041	68054	G→A	A620V (GCA→GTA)	WM39_13865 ←	3‑phosphoshikimate 1‑carboxyvinyltransferase	Chorismate Synthesis; Chorismate Synthesis; Common Pathway For Synthesis of Aromatic Compounds (DAHP synthase to chorismate); Phenylalanine and Tyrosine Branches from Chorismate	1																																							0.061
2869721	AEOXM041	68716	T→C	G399G (GGA→GGG)	WM39_13865 ←	3‑phosphoshikimate 1‑carboxyvinyltransferase	Chorismate Synthesis; Chorismate Synthesis; Common Pathway For Synthesis of Aromatic Compounds (DAHP synthase to chorismate); Phenylalanine and Tyrosine Branches from Chorismate	1																											1
2876815	AEOXM041	75810	G→A	A114T (GCT→ACT)	WM39_13890 →	glycosyl transferase	- none -	1																																					0.329
2877768	AEOXM041	76763	T→C	T66A (ACT→GCT)	WM39_13895 ←	hypothetical protein	- none -	1
2879390	AEOXM041	78385	G→A	E113K (GAA→AAA)	WM39_13905 →	penicillin‑binding protein	Peptidoglycan Biosynthesis; Type IV pilus	1																																				1
2879680	AEOXM041	78675	G→A	S209S (TCG→TCA)	WM39_13905 →	penicillin‑binding protein	Peptidoglycan Biosynthesis; Type IV pilus	1
2882710	AEOXM041	81705	G→A	D78D (GAC→GAT)	WM39_13915 ←	dGTP‑pyrophosphohydrolase	Nudix proteins (nucleoside triphosphate hydrolases); Nudix proteins (nucleoside triphosphate hydrolases)	1																																									1
2885118	AEOXM041	84113	+T	coding (216/663 nt)	WM39_13930 ←	regulator	Orphan regulatory proteins	4												0.017	0.07	0.084
2888587	AEOXM041	87582	G→A	A221T (GCC→ACC)	WM39_13945 →	Mg2+ transporter‑C, MgtC family protein	- none -	6																									0.029	0.018	1									1		0.016	0.174
2888925	AEOXM041	87920	C→T	G333G (GGC→GGT)	WM39_13945 →	Mg2+ transporter‑C, MgtC family protein	- none -	3												0.075	0.015											0.008
2888985	AEOXM041	87980	+GCA	coding (1059/1269 nt)	WM39_13945 →	Mg2+ transporter‑C, MgtC family protein	- none -	1																				0.064
2893206	AEOXM041	92201	G→A	E411K (GAA→AAA)	WM39_13965 →	GntR family transcriptional regulator	CBSS-216591.1.peg.168; Glutamine, Glutamate, Aspartate and Asparagine Biosynthesis; Threonine and Homoserine Biosynthesis	7																							0.013		0.023	0.039	1									1		0.016	0.195
2894339	AEOXM041	93334	G→A	A282T (GCC→ACC)	WM39_13970 →	protease	- none -	1																																				1
2894686	AEOXM041	93681	T→C	F397F (TTT→TTC)	WM39_13970 →	protease	- none -	1
2896034	AEOXM041	95029	T→C	E171E (GAA→GAG)	WM39_13985 ←	amino acid transporter	- none -	1																															1
2896041	AEOXM041	95036	G→A	A169V (GCT→GTT)	WM39_13985 ←	amino acid transporter	- none -	5																									0.025		1									1		0.029	0.15
2898463	AEOXM041	97458	+T	coding (370/786 nt)	WM39_14000 ←	ABC transporter substrate‑binding protein	- none -	4																						0.102	0.039	0.024	0.023
2898901	AEOXM041	97896	T→C	intergenic (‑69/+106)	WM39_14000 ← / ← WM39_14005	ABC transporter substrate‑binding protein/transcriptional regulator		7																			0.075	0.03	0.019	0.279	0.11	0.037	0.033
2899133	AEOXM041	98128	G→A	G302G (GGC→GGT)	WM39_14005 ←	transcriptional regulator	Multidrug Resistance Efflux Pumps	3																						0.153	0.051	0.022
2900036	AEOXM041	99031	Δ1 bp	coding (3/1032 nt)	WM39_14005 ←	transcriptional regulator	Multidrug Resistance Efflux Pumps	10																			0.03	0.063	0.03		0.067	0.02	0.073	0.102											0.09	0.053	0.057
2900037	AEOXM041	99032	Δ1 bp	coding (2/1032 nt)	WM39_14005 ←	transcriptional regulator	Multidrug Resistance Efflux Pumps	8																			0.032	0.063	0.031		0.069	0.02	0.075	0.105												0.051
2900045	AEOXM041	99040	Δ2 bp	intergenic (‑7/‑190)	WM39_14005 ← / → WM39_14010	transcriptional regulator/RND transporter		2																																		1	1
2900664	AEOXM041	99659	T→C	A143A (GCT→GCC)	WM39_14010 →	RND transporter	Multidrug Resistance Efflux Pumps	1
2903957	AEOXM041	102952	T→C	I832T (ATT→ACT)	WM39_14015 →	transporter	Multidrug Resistance Efflux Pumps	5
2904732	AEOXM041	103727	A→G	P26P (CCA→CCG)	WM39_14020 →	RND transporter	Multidrug Resistance Efflux Pumps	13															0.051	0.128	0.042	0.065	0.161	0.034	0.03		0.135	0.329	0.357	0.173						1					0.607
2904781	AEOXM041	103776	G→A	D43N (GAC→AAC)	WM39_14020 →	RND transporter	Multidrug Resistance Efflux Pumps	5																									0.021		1									1		0.015	0.131
2906087	AEOXM041	105082	(G)5→6	coding (1433/1449 nt)	WM39_14020 →	RND transporter	Multidrug Resistance Efflux Pumps	1
2907739	AEOXM041	106734	G→A	P61P (CCG→CCA)	WM39_14030 →	hypothetical protein	- none -	3										0.025	0.276	0.07
2908487	AEOXM041	107482	T→C	D396G (GAT→GGT)	WM39_14035 ←	triacylglycerol lipase	Triacylglycerol metabolism	5																									0.042		1									1	0.011		0.146
2912072	AEOXM041	111067	T→C	R130R (CGT→CGC)	WM39_14055 →	ABC transporter	- none -	5
2912098	AEOXM041	111093	G→A	G139D (GGT→GAT)	WM39_14055 →	ABC transporter	- none -	7																				0.042	0.052	0.042		0.017	0.012	0.027											0.012
2916786	AEOXM041	115781	G→A	G209S (GGT→AGT)	WM39_14080 →	murein transglycosylase	Murein Hydrolases; Peptidoglycan Biosynthesis	1
2916941	AEOXM041	115936	G→A	Q260Q (CAG→CAA)	WM39_14080 →	murein transglycosylase	Murein Hydrolases; Peptidoglycan Biosynthesis	1
2926467	AEOXM041	125462	G→A	C85Y (TGT→TAT)	WM39_14135 →	MFS transporter	Nitrate and nitrite ammonification	1
2927708	AEOXM041	126703	T→C	intergenic (+148/‑27)	WM39_14135 → / → WM39_14140	MFS transporter/MFS transporter		9																					0.069	0.112	0.151	0.098	0.128	0.47											0.096	0.084	0.104
2928023	AEOXM041	127018	G→A	A97T (GCT→ACT)	WM39_14140 →	MFS transporter	- none -	5																									0.036		1									1		0.013	0.124
2928928	AEOXM041	127923	G→A	E398E (GAG→GAA)	WM39_14140 →	MFS transporter	- none -	1
2931794	AEOXM041	130789	G→A	A331A (GCG→GCA)	WM39_14155 →	lipoyl synthase	Lipoic acid metabolism; Lipoic acid synthesis cluster	5																									0.015		1									1		0.016	0.135
2932719	AEOXM041	131714	G→A	M207I (ATG→ATA)	WM39_14160 →	acyl‑CoA dehydrogenase	- none -	7																																									1
2933587	AEOXM041	132582	C→T	P497S (CCA→TCA)	WM39_14160 →	acyl‑CoA dehydrogenase	- none -	5																									0.018		1									1		0.017	0.119
2934938	AEOXM041	133933	G→A	V91I (GTT→ATT)	WM39_14165 →	4‑carboxymuconolactone decarboxylase	Protocatechuate branch of beta-ketoadipate pathway	7																0.016							0.078	0.321	0.336	0.106						1					0.569
2937200	AEOXM041	136195	G→A	G451G (GGG→GGA)	WM39_14175 →	adenosylhomocysteinase	Methionine Biosynthesis; Methionine Degradation	6																									0.017	0.032	1									1		0.018	0.182
2939250	AEOXM041	138245	T→C	R79R (CGT→CGC)	WM39_14190 →	histidine kinase	Bacterial hemoglobins	5																									0.047		1									1		0.029	0.185
2942759	AEOXM041	141754	C→T	A220A (GCC→GCT)	WM39_14195 →	malic enzyme	Pyruvate metabolism I: anaplerotic reactions, PEP	1																											1
2946493	AEOXM041	145488	G→A	R145* (CGA→TGA)	WM39_14205 ←	serine protease	Periplasmic Stress Response; Proteolysis in bacteria, ATP-dependent	3																						0.061	0.025	0.012
2948529	AEOXM041	147524	+TAC	coding (507/627 nt)	WM39_14215 →	superoxide dismutase	Oxidative stress; Protection from Reactive Oxygen Species	1												0.143
2949500	AEOXM041	148495	G→A	V78I (GTC→ATC)	WM39_14235 →	hypothetical protein	- none -	5																									0.023		1									1		0.03	0.146
2950521	AEOXM041	149516	T→C	Y320C (TAC→TGC)	WM39_14245 ←	alpha/beta hydrolase	- none -	8														0.014	0.047		0.107		0.258	0.044	0.035											1					1
2954375	AEOXM041	153370	G→A	D45D (GAC→GAT)	glnA ←	glutamine synthetase	Ammonia assimilation; Glutamine, Glutamate, Aspartate and Asparagine Biosynthesis; Glutamine synthetases; Peptidoglycan Biosynthesis	3											0.018		0.081	0.052
2955409	AEOXM041	154404	G→A	A54T (GCA→ACA)	WM39_14265 →	peptide permease	Proton-dependent Peptide Transporters	3											0.019		0.111	0.036
2956927	AEOXM041	155922	G→A	W47* (TGG→TAG)	WM39_14270 →	peptidase M24	Aminopeptidases (EC 3.4.11.-); CBSS-87626.3.peg.3639	2
2961747	AEOXM041	160742	G→A	R174C (CGT→TGT)	WM39_14280 ←	aminopeptidase N	Aminopeptidases (EC 3.4.11.-)	3																									0.014					1			1
2963098	AEOXM041	162093	G→A	L661L (CTG→TTG)	WM39_14285 ←	TonB‑dependent receptor	Ton and Tol transport systems	3																											1									1		0.014
2963369	AEOXM041	162364	G→A	D570D (GAC→GAT)	WM39_14285 ←	TonB‑dependent receptor	Ton and Tol transport systems	1
2965893	AEOXM041	164888	G→A	A156T (GCA→ACA)	trpD →	anthranilate phosphoribosyltransferase	Auxin biosynthesis; Chorismate: Intermediate for synthesis of Tryptophan, PAPA antibiotics, PABA, 3-hydroxyanthranilate and more.; Tryptophan synthesis	1
2966092	AEOXM041	165087	T→C	V222A (GTC→GCC)	trpD →	anthranilate phosphoribosyltransferase	Auxin biosynthesis; Chorismate: Intermediate for synthesis of Tryptophan, PAPA antibiotics, PABA, 3-hydroxyanthranilate and more.; Tryptophan synthesis	1																																								1
2967993	AEOXM041	166988	(A)8→9	coding (685/696 nt)	WM39_14300 →	DNA mismatch repair protein MutS	- none -	19								0.012		0.033	0.035	0.087	0.08	0.131			0.347	0.43	0.264	0.381	0.493					1	1							1	1	1	0.211	0.137	0.499
2969334	AEOXM041	168329	G→A	P683S (CCG→TCG)	WM39_14310 ←	xanthine dehydrogenase	Purine Utilization	7																						0.048	0.027	0.012	0.022	0.093											0.015		0.016
2970635	AEOXM041	169630	G→A	A249V (GCG→GTG)	WM39_14310 ←	xanthine dehydrogenase	Purine Utilization	8																								0.011	0.02	0.024	1									1	0.014	0.014	0.196
2971904	AEOXM041	170899	C→T	T326T (ACG→ACA)	WM39_14315 ←	FAD‑binding molybdopterin dehydrogenase	- none -	1																											1
2974845	AEOXM042	754	T→C	Y174Y (TAT→TAC)	WM39_14330 →	beta‑lactamase	Beta-lactamase	2
2976107	AEOXM042	2016	G→A	G443G (GGC→GGT)	WM39_14335 ←	hypothetical protein	- none -	4											0.012	0.029	0.086	0.047
2976142	AEOXM042	2051	T→C	R432G (AGA→GGA)	WM39_14335 ←	hypothetical protein	- none -	7											0.01									0.012	0.074	0.029	0.018	0.019		0.018
2976261	AEOXM042	2170	T→C	D392G (GAC→GGC)	WM39_14335 ←	hypothetical protein	- none -	1																																				1
2981930	AEOXM043	4234	G→A	A386T (GCA→ACA)	WM39_14360 →	peptidase	- none -	3												0.014	0.138	0.052
2982409	AEOXM043	4713	A→G	S302P (TCA→CCA)	WM39_14365 ←	isochorismate synthase	Chorismate: Intermediate for synthesis of Tryptophan, PAPA antibiotics, PABA, 3-hydroxyanthranilate and more.; Siderophore assembly kit	2																										0.02											0.296
2983042	AEOXM043	5346	(T)7→8	coding (271/1170 nt)	WM39_14365 ←	isochorismate synthase	Chorismate: Intermediate for synthesis of Tryptophan, PAPA antibiotics, PABA, 3-hydroxyanthranilate and more.; Siderophore assembly kit	1																																								1
2983922	AEOXM043	6226	A→G	S91P (TCT→CCT)	WM39_14370 ←	phosphopantetheinyl transferase	- none -	1
2986438	AEOXM043	8742	G→A	S56S (AGC→AGT)	WM39_14380 ←	ABC transporter	- none -	6																								0.007	0.021		1									1		0.01	0.177
2986554	AEOXM043	8858	G→A	R18C (CGT→TGT)	WM39_14380 ←	ABC transporter	- none -	6																																									1
2986896	AEOXM043	9200	G→A	L439L (CTC→CTT)	WM39_14385 ←	ABC transporter	Terminal cytochrome d ubiquinol oxidases; Terminal cytochrome oxidases	3											0.024		0.022	0.061
2987971	AEOXM043	10275	T→C	H81R (CAT→CGT)	WM39_14385 ←	ABC transporter	Terminal cytochrome d ubiquinol oxidases; Terminal cytochrome oxidases	1																																								1
2989346	AEOXM043	11650	T→C	Y88C (TAC→TGC)	WM39_14395 ←	histidine decarboxylase	- none -	2													0.02	0.053
2990146	AEOXM043	12450	G→A	G150G (GGC→GGT)	WM39_14400 ←	isochorismatase	Chorismate: Intermediate for synthesis of Tryptophan, PAPA antibiotics, PABA, 3-hydroxyanthranilate and more.	6																																									1
2991593	AEOXM043	13897	T→C	S217G (AGC→GGC)	entE ←	enterobactin synthase subunit E	Siderophore assembly kit	11																			0.02	0.02			0.014	0.02	0.068	0.045								1	1		0.085	0.041	0.039
2993074	AEOXM043	15378	T→C	P224P (CCT→CCC)	WM39_14410 →	peptide synthetase	- none -	1
2994568	AEOXM043	16872	C→T	C722C (TGC→TGT)	WM39_14410 →	peptide synthetase	- none -	1
2995214	AEOXM043	17518	G→A	G938R (GGG→AGG)	WM39_14410 →	peptide synthetase	- none -	1														0.052
2995848	AEOXM043	18152	T→C	G152G (GGT→GGC)	WM39_14415 →	Rhizobactin siderophore biosynthesis protein RhbE	Siderophore assembly kit	4																									0.036		1									1		0.019
2997222	AEOXM043	19526	T→C	G601G (GGA→GGG)	WM39_14420 ←	ligand‑gated channel protein	- none -	4
2997394	AEOXM043	19698	(G)6→5	coding (1631/2256 nt)	WM39_14420 ←	ligand‑gated channel protein	- none -	1
2997701	AEOXM043	20005	T→C	T442A (ACT→GCT)	WM39_14420 ←	ligand‑gated channel protein	- none -	5																																								1
2999347	AEOXM043	21651	G→A	P253P (CCC→CCT)	WM39_14425 ←	ferric anguibactin‑binding protein	Iron acquisition in Streptococcus	11																			0.04	0.021	0.051	0.166	0.167	0.084	0.182	0.392											0.089	0.093	0.089
3001921	AEOXM043	24225	A→G	S283P (TCG→CCG)	WM39_14440 ←	iron ABC transporter permease	- none -	4											0.019	0.026	0.115	0.064
3006201	AEOXM043	28505	T→C	S383G (AGT→GGT)	WM39_14450 ←	peptide synthetase	Siderophore assembly kit	2																							0.009			0.051
3009189	AEOXM043	31493	Δ4 bp	coding (29‑32/624 nt)	WM39_14460 ←	DNA-binding protein	- none -	1
3010367	AEOXM043	32671	G→A	intergenic (‑1147/‑319)	WM39_14460 ← / → WM39_14470	DNA‑binding protein/hypothetical protein	Branched-Chain Amino Acid Biosynthesis; Glycine and Serine Utilization; Threonine degradation	1
3011754	AEOXM043	34058	G→A	intergenic (+382/+53)	WM39_14470 → / ← WM39_14475	hypothetical protein/TetR family transcriptional regulator		3																											1									1			0.014
3012286	AEOXM043	34590	T→C	I29V (ATT→GTT)	WM39_14475 ←	TetR family transcriptional regulator	- none -	4
3012462	AEOXM043	34766	G→A	intergenic (‑92/+651)	WM39_14475 ← / ← WM39_14480	TetR family transcriptional regulator/TetR family transcriptional regulator	- none -	1																																								1
3014374	AEOXM043	36678	(T)6→5	coding (386/567 nt)	WM39_14485 →	transcriptional regulator	- none -	1
3014642	AEOXM043	36946	T→C	D26D (GAT→GAC)	WM39_14490 →	alcohol dehydrogenase	5-FCL-like protein; Butanol Biosynthesis; Fermentations: Mixed acid; Glycerolipid and Glycerophospholipid Metabolism in Bacteria	1
3015087	AEOXM043	37391	T→C	C175R (TGC→CGC)	WM39_14490 →	alcohol dehydrogenase	5-FCL-like protein; Butanol Biosynthesis; Fermentations: Mixed acid; Glycerolipid and Glycerophospholipid Metabolism in Bacteria	5
3018181	AEOXM043	40485	G→A	M322I (ATG→ATA)	WM39_14500 →	major facilitator transporter	- none -	3																									0.016					1			1
3025274	AEOXM043	47578	G→A	Q294* (CAA→TAA)	WM39_14540 ←	rubredoxin‑NAD(+) reductase	Rubrerythrin	6																				0.011	0.031	0.056	0.023	0.008	0.01
3026116	AEOXM043	48420	T→C	Y13C (TAT→TGT)	WM39_14540 ←	rubredoxin‑NAD(+) reductase	Rubrerythrin	3
3027576	AEOXM043	49880	G→A	R13* (CGA→TGA)	WM39_14545 ←	aldehyde dehydrogenase	Glycerolipid and Glycerophospholipid Metabolism in Bacteria; Methylglyoxal Metabolism; Methylglyoxal Metabolism; Pyruvate metabolism II: acetyl-CoA, acetogenesis from pyruvate	3
3031524	AEOXM043	53828	G→A	A154T (GCC→ACC)	WM39_14560 →	choline transporter	Choline and Betaine Uptake and Betaine Biosynthesis; Choline uptake and conversion to betaine clusters; Niacin-Choline transport and metabolism	1
3034701	AEOXM043	57005	A→G	A44A (GCA→GCG)	WM39_14570 →	GABA permease	Aromatic amino acid degradation	6																																									1
3035235	AEOXM043	57539	+GCT	coding (666/1404 nt)	WM39_14570 →	GABA permease	Aromatic amino acid degradation	1						0.055
3037027	AEOXM043	59331	G→A	F450F (TTC→TTT)	WM39_14575 ←	methylmalonate‑semialdehyde dehydrogenase	- none -	1																																								1
3040562	AEOXM043	62866	G→A	A81T (GCC→ACC)	WM39_14590 →	polyketide synthase regulator	- none -	6																							0.06	0.355	0.345	0.146						1					0.59
3042916	AEOXM043	65220	T→C	intergenic (‑161/+521)	WM39_14595 ← / ← WM39_14600	TetR family transcriptional regulator/antirepressor		3												0.023	0.065	0.088
3043833	AEOXM043	66137	G→A	V39V (GTC→GTT)	WM39_14600 ←	antirepressor	- none -	7																			0.024	0.024	0.013	0.094	0.031	0.013	0.026
3047268	AEOXM043	69572	T→C	E438E (GAA→GAG)	WM39_14625 ←	carbon starvation protein A	Carbon Starvation	7																								0.011	0.021	0.012	1									1		0.011	0.143
3052241	AEOXM043	74545	G→A	R31H (CGT→CAT)	WM39_14645 →	diguanylate phosphodiesterase	- none -	1
3052639	AEOXM043	74943	G→A	D164N (GAC→AAC)	WM39_14645 →	diguanylate phosphodiesterase	- none -	1																	0.058
3052915	AEOXM043	75219	G→A	E256K (GAA→AAA)	WM39_14645 →	diguanylate phosphodiesterase	- none -	1																											1
3057308	AEOXM043	79612	C→T	G382E (GGG→GAG)	WM39_14665 ←	transporter	Recycling of Peptidoglycan Amino Acids	6																									0.023	0.023	1									1		0.02	0.086
3061985	AEOXM043	84289	G→A	G80G (GGC→GGT)	WM39_14675 ←	LysR family transcriptional regulator	- none -	1
3064191	AEOXM043	86495	G→A	L17L (TTG→TTA)	WM39_14690 →	signal peptide protein	- none -	14															0.084	0.204	0.164	0.1	0.305	0.048	0.059	0.024	0.122	0.317	0.353	0.178						1					0.593
3065230	AEOXM043	87534	G→A	A8T (GCT→ACT)	WM39_14700 →	D‑alanyl‑D‑alanine carboxypeptidase	CBSS-84588.1.peg.1247; Metallocarboxypeptidases (EC 3.4.17.-); Murein Hydrolases; Peptidoglycan Biosynthesis	4
3067537	AEOXM043	89841	G→A	G139E (GGA→GAA)	WM39_14710 →	NUDIX hydrolase	CBSS-354.1.peg.876; Nudix proteins (nucleoside triphosphate hydrolases)	1
3068302	AEOXM043	90606	G→A	E230K (GAA→AAA)	mnmA →	tRNA 2‑thiouridylase	RNA methylation	4																									0.017		1									1		0.021
3068725	AEOXM043	91029	G→A	A371T (GCC→ACC)	mnmA →	tRNA 2‑thiouridylase	RNA methylation	1																															1
3071285	AEOXM043	93589	G→A	W88* (TGG→TGA)	WM39_14730 →	membrane protein	- none -	5																									0.024		1									1		0.028	0.134
3071479	AEOXM043	93783	T→C	V153A (GTC→GCC)	WM39_14730 →	membrane protein	- none -	1
3072344	AEOXM043	94648	T→C	D519G (GAT→GGT)	WM39_14735 ←	adhesin	- none -	1
3075056	AEOXM043	97360	(T)8→7	coding (82/963 nt)	WM39_14740 ←	peptidase S49	- none -	3																0.023
3077392	AEOXM043	99696	G→A	A69V (GCA→GTA)	WM39_14750 ←	high frequency lysogenization protein HflD	High affinity phosphate transporter and control of PHO regulon; Phosphate metabolism	3													0.038	0.082	0.02
3079204	AEOXM043	101508	A→G	V301A (GTA→GCA)	WM39_14760 ←	phosphonate ABC transporter substrate‑binding protein	High affinity phosphate transporter and control of PHO regulon; PhoR-PhoB two-component regulatory system; Phosphate metabolism	4																						0.065	0.018	0.017	0.02
3081033	AEOXM043	103337	T→C	Y303C (TAC→TGC)	WM39_14765 ←	aromatic amino acid transporter	Aromatic amino acid degradation	1
3081492	AEOXM043	103796	G→A	S150L (TCG→TTG)	WM39_14765 ←	aromatic amino acid transporter	Aromatic amino acid degradation	7													0.023						0.052	0.05	0.051	0.295	0.099	0.057
3082346	AEOXM043	104650	G→A	T486I (ACT→ATT)	WM39_14770 ←	pyruvate decarboxylase	Pyruvate metabolism II: acetyl-CoA, acetogenesis from pyruvate	8																	0.052	0.023	0.042	0.047		0.246	0.089	0.03	0.044
3085880	AEOXM043	108184	G→A	G15G (GGC→GGT)	WM39_14780 ←	aldehyde dehydrogenase	Glycerolipid and Glycerophospholipid Metabolism in Bacteria; Methylglyoxal Metabolism; Methylglyoxal Metabolism; Pyruvate metabolism II: acetyl-CoA, acetogenesis from pyruvate	1																																				1
3090225	AEOXM043	112529	G→A	A217T (GCT→ACT)	WM39_14795 →	signal peptide protein	- none -	2																																								1
3091127	AEOXM043	113431	+T	coding (42/465 nt)	WM39_14805 →	hypothetical protein	- none -	1																											1
3092378	AEOXM043	114682	G→A	H100H (CAC→CAT)	WM39_14810 ←	acyl‑CoA desaturase	- none -	8												0.184	0.019	0.013	0.033	0.028		0.018			0.013			0.065
3095273	AEOXM043	117577	G→A	G171S (GGC→AGC)	WM39_14825 →	membrane protein	- none -	6																		0.035	0.039		0.056	0.237	0.066	0.036
3097158	AEOXM043	119462	C→T	A506T (GCA→ACA)	WM39_14830 ←	ATP‑dependent helicase	EC49-61	5
3099694	AEOXM043	121998	G→A	V200V (GTC→GTT)	WM39_14840 ←	isochorismatase	- none -	3																											1									1			0.019
3100385	AEOXM043	122689	A→G	A423A (GCT→GCC)	WM39_14845 ←	glutamate‑1‑semialdehyde aminotransferase	CBSS-196164.1.peg.461; Heme and Siroheme Biosynthesis	1
3102277	AEOXM043	124581	C→T	D11N (GAC→AAC)	WM39_14850 ←	thiamine‑phosphate pyrophosphorylase	5-FCL-like protein; Thiamin biosynthesis	4																									0.044			1	1										0.016
3103646	AEOXM043	125950	T→C	L225P (CTC→CCC)	WM39_14860 →	metal‑binding protein	cAMP signaling in bacteria	1																	0.061
3104255	AEOXM043	126559	T→C	V428A (GTG→GCG)	WM39_14860 →	metal‑binding protein	cAMP signaling in bacteria	4								0.019	0.018				0.024	0.098
3106635	AEOXM043	128939	C→T	D593N (GAT→AAT)	WM39_14875 ←	protease	- none -	2																																								1
3110014	AEOXM043	132318	G→A	F293F (TTC→TTT)	WM39_14885 ←	L‑cystine transporter tcyP	- none -	6																							0.059	0.319	0.307	0.14						1					0.603
3111537	AEOXM043	133841	G→A	V145V (GTC→GTT)	WM39_14890 ←	LysR family transcriptional regulator	- none -	4																											1									1		0.011	0.014
3113794	AEOXM043	136098	+ACAAC	coding (201/411 nt)	WM39_14900 →	hypothetical protein	- none -	1																								0.201
3120297	AEOXM043	142601	Δ1 bp	coding (1005/1704 nt)	WM39_14925 ←	serine protease	- none -	2																											1									1
3120947	AEOXM043	143251	G→A	Q119* (CAA→TAA)	WM39_14925 ←	serine protease	- none -	6																																									1
3124468	AEOXM043	146772	A→G	K52E (AAG→GAG)	WM39_14940 →	peptidylprolyl isomerase	G3E family of P-loop GTPases (metallocenter biosynthesis); Peptidyl-prolyl cis-trans isomerase; Potassium homeostasis	5
3131817	AEOXM043	154121	Δ1 bp	coding (584/906 nt)	WM39_14970 →	hypothetical protein	- none -	12						0.013		0.028	0.019	0.013	0.028	0.016	0.046	0.103	0.029						0.011				0.017
3132725	AEOXM043	155029	G→A	L187F (CTC→TTC)	WM39_14975 ←	UDP‑N‑acetylglucosamine 2‑epimerase	CMP-N-acetylneuraminate Biosynthesis; Sialic Acid Metabolism	9															0.015				0.036		0.025	0.017	0.011	0.013	0.023	0.041													0.157
3133512	AEOXM043	155816	G→A	S332F (TCT→TTT)	WM39_14980 ←	signal peptide protein	- none -	3
3137759	AEOXM043	160063	T→C	intergenic (‑73/‑11)	WM39_14995 ← / → WM39_15000	tRNA‑dihydrouridine synthase B/membrane protein		6																								0.02	0.015	0.028	1									1		0.018
3138523	AEOXM043	160827	G→A	A252T (GCC→ACC)	WM39_15000 →	membrane protein	- none -	1
3139591	AEOXM043	161895	(A)7→6	coding (647/657 nt)	WM39_15005 →	phosphoserine phosphatase	Glycine and Serine Utilization; Serine Biosynthesis; Serine Biosynthesis	1
3140563	AEOXM043	162867	T→C	M67V (ATG→GTG)	WM39_15010 ←	gamma‑glutamyl kinase	Proline Synthesis; Proline Synthesis	1																																								1
3141169	AEOXM043	163473	G→A	P277S (CCA→TCA)	WM39_15015 ←	GTPase obg	CBSS-176279.3.peg.868; Universal GTPases	5																									0.017		1									1		0.013	0.127
3141999	AEOXM043	164303	T→C	intergenic (‑2/+163)	WM39_15015 ← / ← WM39_15020	GTPase obg/hypothetical protein		5																									0.014		1									1	0.022		0.123
3142163	AEOXM043	164467	T→C	*225W (TAG→TGG)	WM39_15020 ←	hypothetical protein	- none -	5																																								1
3144666	AEOXM043	166970	G→A	A175V (GCT→GTT)	WM39_15030 ←	glyceraldehyde‑3‑phosphate dehydrogenase	Glycolysis and Gluconeogenesis; Redox-dependent regulation of nucleus processes	5
3147915	AEOXM043	170219	G→A	T417I (ACA→ATA)	WM39_15045 ←	excinuclease ABC subunit B	DNA repair, UvrABC system	1
3149082	AEOXM043	171386	T→C	N28S (AAT→AGT)	WM39_15045 ←	excinuclease ABC subunit B	DNA repair, UvrABC system	1																											1
3149475	AEOXM043	171779	T→C	A44A (GCT→GCC)	WM39_15050 →	hypothetical protein	- none -	1
3152152	AEOXM043	174456	G→A	intergenic (‑198/‑10)	WM39_15060 ← / → WM39_15065	hypothetical protein/aspartate aminotransferase		3																					0.069	0.016		0.014
3156333	AEOXM043	178637	A→G	intergenic (‑155/+139)	WM39_15090 ← / ← WM39_15095	oxidoreductase/tRNA hydroxylase		3																											1									1			0.292
3156819	AEOXM043	179123	G→A	R100C (CGC→TGC)	WM39_15095 ←	tRNA hydroxylase	tRNA modification Bacteria	2																											1									1
[truncated: 553 more rows]
[truncated: 29 more columns]
