# Supplementary material for: Acinetobacter baumannii Repeatedly Evolves a Hypermutator Phenotype in Response to Tigecycline That Effectively Surveys Evolutionary Trajectories to Resistance
Source: PLoS One. 2015 Oct 21;10(10):e0140489. doi: 10.1371/journal.pone.0140489 (PMC4619398; doi:10.1371/journal.pone.0140489)
Supplement: S2 Table — Candidate TGC resistance genes were Sanger sequenced from 10 populations adapted to TGC via flask transfer along with one control, no drug population. The mutations present in at least two colonies are listed. Several populations were polymorphic at a locus which is indicated by multiple mutations present or a mutation and “wt” indicating that a portion of the population contained the wildtype sequence. Data for Bioreactor Trials 1 and 2 indicate the number of mutations detected in endpoint samples from that trial. (XLSX) [file pone.0140489.s007.xlsx]

## Sheet: Table S2 - Flask Trans Muts
S2 Table: Putative TGC resistance genes mutated in bioreactor and flask adaptation experiments
Culture	adeS	adeR	rpsJ	rrf	msbA	gna
Bioreactor Trial 1	9	0	3	5	3	6
Bioreactor Trial 2	8	1	2	5	12	7
Flask Population 1	E120V			int	int or wt	G256 fs
Flask Population 2		A91V		int		int or wt
Flask Population 3	E120V				S157L (2 of 8) or M208K (6 of 8)
Flask Population 4	L29R			int	I35S	G256 fs
Flask Population 5		D93A		R132C	S57L or wt	K111 fs or H259Y
Flask Population 6	A148V			F70L	N201S	G256 fs
Flask Population 7	R313K		V57I	M1L		G256 fs
Flask Population 8	G318S				G360S or wt	G256 fs
Flask Population 9	R313K			int		G256 fs
Flask Population 10	Δ31-38		V57L	int		int (7 of 8) or wt (1 or 8)
Flask no drug control
*Data for Bioreactor Trial 1 and Trial 2 indicate the number of mutations detected in endpoint samples from that trial.
int = intergenic mutation upstream of the gene. wt = the colonies in the population either had the mutation listed or the native sequence. fs = frameshift mutation
