# Supplementary material for: Acinetobacter baumannii Repeatedly Evolves a Hypermutator Phenotype in Response to Tigecycline That Effectively Surveys Evolutionary Trajectories to Resistance
Source: PLoS One. 2015 Oct 21;10(10):e0140489. doi: 10.1371/journal.pone.0140489 (PMC4619398; doi:10.1371/journal.pone.0140489)
Supplement: S3 Table — (XLSX) [file pone.0140489.s008.xlsx]

## Sheet: Table S3 - Strains
S3 Table: Strains and plasmids used in this study
Strain	Description	Source
Strains
AB210M	TGC-sensitive isolate derived from AB210	This work
AB211	TGC-resistant isolate evolved in a patient	[17]
AB210M ΔadeS	AB210M with a markerless deletion in adeS	This work
AB210M adeS D167A	AB210M with a markerless insertion of the D167A mutation in adeS	This work
T2_H3	TGC-resistant isolate from bioreactor Trial 2; contains adeS D167A, mutation upstream of rrf, and 19 kb deletion in the polysaccharide locus	This work
T2_H3 ΔadeS	T2_H3 with a markerless deletion in adeS	This work
Plasmids
pMo130-TelR	Tellurite-resistant sucide vector with sacB and xylB counter-selection	[53]
pMo130-TelR ΔadeS	pMo130-TelR with adeR and adeT sequences	This work
pMo130-TelR adeSD167A	pMo130-TelR with adeRST containing the D167A mutation in adeS	This work
