# Supplementary material for: Acinetobacter baumannii Repeatedly Evolves a Hypermutator Phenotype in Response to Tigecycline That Effectively Surveys Evolutionary Trajectories to Resistance
Source: PLoS One. 2015 Oct 21;10(10):e0140489. doi: 10.1371/journal.pone.0140489 (PMC4619398; doi:10.1371/journal.pone.0140489)
Supplement: S4 Table — (XLSX) [file pone.0140489.s009.xlsx]

## Sheet: Table S4 - Primers
S4 Table: Primers used for the study
Primer Name	Sequence (5' -> 3')	Description
RSH24	GACGGATCCAACCTAGTGAGTTTTTGATGTTCG	adeR upstream primer with BamHI
TH496	ATCGGCGGCCGCACCACAACAAGCTAGAGAAGAAATG	adeS downstream primer with NotI
TH502	GCTAGGGAATATTTTATGAAAAGTAAGTAAATGACTTCCTGATCCCAAGC	adeS knockout primer - sense
TH503	GCTTGGGATCAGGAAGTCATTTACTTACTTTTCATAAAATATTCCCTAGC	adeS knockout primer - antisense
TH411	GCTCAGCTTGAGCGACTTCT	adeR upstream primer for sequencing
TH412	GATATAGGCTAGATAATCCCCTAGCTG	adeS upstream primer for sequencing
TH413	GGTTAGGTTAGATATGGCATTTC	adeS downstream primer for sequencing
RSH3	GAAGATGACTACGATATTGGCG	adeR internal primer for sequencing
TH455	GCTAGATCAAGATATTGATAAAG	adeR internal primer for sequencing
TH509	GCTTATGCCGTGACCATAATGTTCC	rrf upstream primer for sequencing
TH510	GCACGAACGCCAGTTTTAACAC	rrf downstream primer for sequencing
TH511	CTAGCTTTTAAGCAGTGGTCACAGTGTAG	gna upstream primer for sequencing
TH516	CATGCTCACCCATACGATCATTTAAGC	gna internal primer for sequencing
TH512	AACGACCGCTTGACCAATAGATCC	gna downstream primer for sequencing
TH513	GCAAATTGCTCAAGAGCGACGTGAC	msbA upstream primer for sequencing
TH514	CTGACCATAAGCAATGTTTTCACGTACAG	msbA internal primer for sequencing
TH515	CCAATTACCATGACCGGCACAGG	msbA downstream primer for sequencing
