# Supplementary material for: Acinetobacter baumannii Repeatedly Evolves a Hypermutator Phenotype in Response to Tigecycline That Effectively Surveys Evolutionary Trajectories to Resistance
Source: PLoS One. 2015 Oct 21;10(10):e0140489. doi: 10.1371/journal.pone.0140489 (PMC4619398; doi:10.1371/journal.pone.0140489)
Supplement: S5 Table — AB210M contains 50 mutations not present in AB210. The mutations are listed along with the genome positions and gene number (locus ID from patricbrc.org). (XLSX) [file pone.0140489.s010.xlsx]

## Sheet: Table S5 - AB210 v AB210M
S5 Table: Genomic Differences between AB210 and AB210M
Contig	position	mutation	annotation	Gene (VBIAciBau171706_#)	Description
AEOX01000001	68169	+C	intergenic (‑709 / +71)	0057 ← / ← r001	hypothetical protein / tRNA‑Val
AEOX01000001	68188	+G	intergenic (‑728 / +52)	0057 ← / ← r001	hypothetical protein / tRNA‑Val
AEOX01000001	130810	(A)9→8	intergenic (‑97 / +27)	0109 ← / ← 0110	FIG00350050: hypothetical protein / Phenazine biosynthesis protein PhzF like
AEOX01000001	222031	(A)7→6	intergenic (+15 / +41)	0199 → / ← 0200	18K peptidoglycan‑associated outer membrane lipoprotein; Peptidoglycan‑associated lipoprotein precursor; Outer membrane protein P6; OmpA / MotB precursor / FIG00350134: hypothetical protein
AEOX01000002	93324	(T)8→7	intergenic (‑153 / +115)	0375 ← / ← 0376	FIG00350277: hypothetical protein / Chromate transport protein ChrA
AEOX01000003	31161	(T)8→7	coding (185 / 213 nt)	0527 →	General secretion pathway protein K
AEOX01000003	76440	(T)8→7	intergenic (+39 / +9)	0568 → / ← 0569	Adenylate cyclase (EC 4.6.1.1) / Ferredoxin, 2Fe‑2S
AEOX01000003	82823	(A)8→7	intergenic (‑261 / ‑68)	0576 ← / → 0577	hypothetical protein; putative membrane protein / polyhydroxyalkanoate granule‑associated protein PhaI
AEOX01000003	85686	(A)6→7	intergenic (+18 / +21)	0579 → / ← 0580	Peptidyl‑prolyl cis‑trans isomerase ppiD (EC 5.2.1.8) / Transcriptional regulator, AraC family
AEOX01000003	137350	+T	coding (317 / 342 nt)	0628 →	TolA protein
AEOX01000003	198442	(A)5→6	intergenic (‑820 / ‑328)	0687 ← / → 0688	LysR family transcriptional regulator near succinyl‑CoA:3‑ketoacid‑coenzyme A transferase / D‑beta‑hydroxybutyrate permease
AEOX01000004	107345	(T)8→7	intergenic (+276 / ‑192)	0816 → / → 0817	Aspartate aminotransferase (EC 2.6.1.1) / Proton / glutamate symport protein @ Sodium / glutamate symport protein
AEOX01000005	176524	(A)6→7	intergenic (‑155 / +38)	1079 ← / ← 1080	ATP‑dependent DNA helicase Rep / Outer membrane lipoprotein omp16 precursor
AEOX01000006	130860	(A)8→7	intergenic (+19 / +28)	1206 → / ← 1207	FKBP‑type peptidyl‑prolyl cis‑trans isomerase fklB (EC 5.2.1.8) / Proposed peptidoglycan lipid II flippase MurJ
AEOX01000006	161714	(A)6→7	intergenic (‑119 / +40)	1238 ← / ← r021	FIG00350053: hypothetical protein / 5S RNA
AEOX01000008	153520	(A)8→7	intergenic (+16 / –)	1546 → / –	Bacterioferritin / –
AEOX01000010	54619	(T)6→7	coding (428 / 459 nt)	1731 ←	Phosphohistidine phosphatase SixA
AEOX01000010	57381	(A)9→8	intergenic (+11 / +29)	1734 → / ← 1735	putative signal peptide / ATP‑dependent RNA helicase RhlB
AEOX01000010	94872	(A)8→7	coding (671 / 696 nt)	1772 ←	Histidine ABC transporter, ATP‑binding protein HisP (TC 3.A.1.3.1)
AEOX01000010	96015	IS Aba-1	coding (251 / 714 nt)	1773 ←	Histidine ABC transporter, permease protein HisM (TC 3.A.1.3.1)
AEOX01000011	93588	(C)9→8	intergenic (+168 / ‑84)	1903 → / → 1904	peptidase, M23 / M37 family / Pyruvate dehydrogenase E1 component (EC 1.2.4.1)
AEOX01000012	40143	C→T	E239K (GAA→AAA)	1976 ←	DNA mismatch repair protein MutL
AEOX01000012	89573	(T)6→7	intergenic (+44 / ‑190)	2018 → / → 2019	FIG00350615: hypothetical protein / FIG00350253: hypothetical protein
AEOX01000012	125523	(T)8→7	intergenic (+247 / ‑3)	2051 → / → 2052	Phosphoribosylamine‑‑glycine ligase (EC 6.3.4.13) / Methionine ABC transporter substrate‑binding protein
AEOX01000012	133513	(A)5→6	intergenic (+10 / –)	2059 → / –	Major facilitator superfamily / –
AEOX01000014	32440	+C	intergenic (+27 / +47)	2180 → / ← 2181	Uncharacterized transporter, similarity to citrate transporter / FIG00350904: hypothetical protein
AEOX01000014	32474	(T)7→6	intergenic (+61 / +13)	2180 → / ← 2181	Uncharacterized transporter, similarity to citrate transporter / FIG00350904: hypothetical protein
AEOX01000014	98843	(T)6→7	coding (73 / 150 nt)	2242 ←	Ferredoxin
AEOX01000015	42847	(A)9→8	intergenic (‑309 / +323)	2284 ← / ← 2285	FIG00351891: hypothetical protein / Quinate / shikimate dehydrogenase [Pyrroloquinoline‑quinone] (EC 1.1.99.25)
AEOX01000016	40758	(T)6→5	coding (1333 / 1458 nt)	2365 →	Cu+ P‑type ATPase fragment
AEOX01000018	7632	(T)8→9	intergenic (+17 / ‑73)	2515 → / → 2516	probable uroporphyrin‑III c‑methyltransferase (EC 2.1.1.107) / Alkylphosphonate utilization operon protein PhnA
AEOX01000020	6151	+A	intergenic (‑271 / +87)	2660 ← / ← 2661	FIG00351070: hypothetical protein / Transcriptional regulator, TetR family
AEOX01000024	11216	Δ1 bp	coding (978 / 1035 nt)	2918 ←	Quinone oxidoreductase (EC 1.6.5.5)
AEOX01000024	49257	(A)6→7	intergenic (+59 / +59)	2948 → / ← 2949	hypothetical protein / FIG00353604: hypothetical protein
AEOX01000024	49283	(T)8→7	intergenic (+85 / +33)	2948 → / ← 2949	hypothetical protein / FIG00353604: hypothetical protein
AEOX01000025	40129	(T)7→6	intergenic (+41 / +13)	2997 → / ← 2998	Aspartyl‑tRNA synthetase (EC 6.1.1.12) @ Aspartyl‑tRNA(Asn) synthetase (EC 6.1.1.23) / Exopolysaccharide phosphotransferase SCO6023 (EC 2.7.‑.‑)
AEOX01000031	1	Δ41,522 bp		3220–3270	51 genes (part of pACICU2)
AEOX01000033	9724	(T)8→7	intergenic (‑190 / ‑83)	3327 ← / → 3328	hypothetical protein / hypothetical protein
AEOX01000040	5797	(A)9→8	intergenic (‑99 / +51)	3526 ← / ← 3527	TrkA‑N:Sodium / hydrogen exchanger / LSU ribosomal protein L33p
AEOX01000040	5810	(A)10→9	intergenic (‑112 / +38)	3526 ← / ← 3527	TrkA‑N:Sodium / hydrogen exchanger / LSU ribosomal protein L33p
AEOX01000046	1	Δ13,764 bp		3665–3681	17 genes (part of pACICU2)
AEOX01000047	8253	(T)8→7	intergenic (+129 / ‑389)	3691 → / → 3692	FIG00351334: hypothetical protein / FIG00351818: hypothetical protein
AEOX01000050	17	+G	intergenic (– / +20)	– / ← 3715	– / FIG00351387: hypothetical protein
AEOX01000056	1	Δ7,793 bp		3768–3772	5 genes (part of pACICU2)
AEOX01000062	1	Δ4,778 bp		3802–3808	7 genes(part of pACICU2)
AEOX01000072	1	Δ2,843 bp		3851–3852	2 genes
AEOX01000074	1	Δ2,529 bp		3853–3856	4 genes(part of pACICU2)
AEOX01000095	1	Δ470 bp	intergenic (– / –)	– / –	– / –
AEOX01000096	1	Δ447 bp	noncoding (1‑447 / 447 nt)	r074 ←	Small Subunit Ribosomal RNA; ssuRNA; SSU ribosomal RNA
AEOX01000103	1	Δ304 bp		r075	VBIAciBau171706_r075
