# Supplementary material for: Acinetobacter baumannii Repeatedly Evolves a Hypermutator Phenotype in Response to Tigecycline That Effectively Surveys Evolutionary Trajectories to Resistance
Source: PLoS One. 2015 Oct 21;10(10):e0140489. doi: 10.1371/journal.pone.0140489 (PMC4619398; doi:10.1371/journal.pone.0140489)
Supplement: S6 Table — Here, we list the ade family genes that contained at least one mutation in a sample. (XLSX) [file pone.0140489.s011.xlsx]

## Sheet: Tab S6 - ade muts
S6 Table: Mutations in ade family genes				Samples with mutations in the gene			Fisher Exact Test (p value)
GenBank ID	Gene	Description	Total Mutations	Mixed Pops	Clones		Mixed Pops	Clones
WM39_10955	adeC	RND, outer membrane lipoprotein	1	1	1		0.27	0.451851
WM39_10960	adeB	RND, inner membrane transporter	4	3	7		0.034	0.0469943
WM39_10980	adeT	Membrane fusion protein	2	0	2			0.069406
WM39_12320	adeN	TetR family transcriptional regulator of adeIJK	3	3	4		< 0.001	0.00302588
WM39_14005	adeL	LysR family transcriptional regulator of adeFGH	3	3	0		0.023
WM39_14010	adeF	RND, membrane fusion protein	1	0	1			0.408505
WM39_14015	adeG	RND, inner membrane transporter	1	3	2		0.511	0.745193
WM39_14020	adeH	RND, outer membrane lipoprotein	3	3	4		0.043	0.0256801
WM39_16040	adeI	RND, membrane fusion protein	1	3	5		0.246	0.416086
WM39_16045	adeJ	RND, inner membrane transporter	3	0	1			0.744864
